# Supplementary material for: Oxidised metabolites of the omega-6 fatty acid linoleic acid activate dFOXO
Source: Life Sci Alliance. 2020 Jan 28;3(2):e201900356. doi: 10.26508/lsa.201900356 (PMC6988086; doi:10.26508/lsa.201900356)
Supplement: Supplementary file 2 [file LSA-2019-00356_Supplemental_Data_1.xlsx]

## Sheet: Sheet1
	Row	Col	ControlType	ProbeName	SystematicName	logFC	AveExpr	t	P.Value	adj.P.Val	B	FC		Fbgn	Fbgn	Gene
A_09_P006111	157	20	0	A_09_P006111	FBtr0088315	1.91565	14.027	24.6333	1.519e-06	0.00611813	4.97173	3.77283	FBtr0088315	FBtr0088315	FBgn0033521	CG12896
A_09_P138025	328	48	0	A_09_P138025	FBtr0343382	1.8322	14.1393	22.0379	2.68325e-06	0.00785996	4.70111	3.56079	FBtr0343382	FBtr0343382	FBgn0031971	Sirup
A_09_P006101	41	83	0	A_09_P006101	FBtr0088259	1.64779	13.4172	20.991	3.43982e-06	0.00923648	4.57161	3.13354	FBtr0088259	FBtr0088259	FBgn0033518	Prx2540-2
A_09_P032201	281	8	0	A_09_P032201	FBtr0310558	1.52824	9.25276	18.0596	7.39956e-06	0.0149018	4.12783	2.88434	FBtr0310558	FBtr0310558	FBgn0263773	fok
A_09_P014321	125	33	0	A_09_P014321	FBtr0076567	1.36464	10.4156	16.8521	1.05155e-05	0.0188624	3.90172	2.57512	FBtr0076567	FBtr0076567	FBgn0052029	Cpr66D
A_09_P032876	168	47	0	A_09_P032876	FBtr0077524	1.2606	11.6112	14.6287	2.15194e-05	0.0315181	3.3981	2.39596	FBtr0077524	FBtr0077524	FBgn0261560	Thor
A_09_P072126	31	82	0	A_09_P072126	FBtr0085084	1.23258	12.1313	13.841	2.84473e-05	0.035255	3.18676	2.34987	FBtr0085084	FBtr0085084	FBgn0039464	CG6330
A_09_P136685	252	21	0	A_09_P136685	FBtr0334275	1.23094	9.99916	16.8453	1.0537e-05	0.0188624	3.90036	2.34721	FBtr0334275	FBtr0334275	FBgn0264785	Hph
A_09_P003781	113	66	0	A_09_P003781	FBtr0112532	1.2111	8.54715	16.6309	1.12446e-05	0.0190696	3.857	2.31514	FBtr0112532	FBtr0112532	FBgn0085359	CG34330
A_09_P016276	364	42	0	A_09_P016276	FBtr0273437	1.14319	9.9065	10.5567	0.000110201	0.0452473	2.05246	2.20868	FBtr0273437	FBtr0273437	FBgn0052702	Cubn
A_09_P043731	191	25	0	A_09_P043731	FBtr0082158	1.11275	16.3646	9.19306	0.000217864	0.0452473	1.42216	2.16257	FBtr0082158	FBtr0082158	FBgn0002868	MtnA
A_09_P028476	159	62	0	A_09_P028476	FBtr0072800	1.09204	7.24478	11.3178	7.79751e-05	0.0452473	2.35819	2.13176	FBtr0072800	FBtr0072800	FBgn0035262	CG18171
A_09_P042796	344	26	0	A_09_P042796	FBtr0076496	1.0692	10.1186	6.9584	0.000833476	0.0475117	0.093102	2.09827	FBtr0076496	FBtr0076496	FBgn0001225	Hsp26
A_09_P058651	319	19	0	A_09_P058651	FBtr0331952	1.0332	7.77406	11.5137	7.1584e-05	0.0452473	2.43217	2.04655	FBtr0331952	FBtr0331952	FBgn0263077	CG43340
A_09_P046481	108	15	0	A_09_P046481	AY319386	0.964087	17.1282	6.31904	0.00130923	0.0498369	-0.37435	1.95083	AY319386	FBgn0016760	FBgn0016760	Ybb
A_09_P038751	328	8	0	A_09_P038751	FBtr0073985	0.95911	6.05373	10.0645	0.000139559	0.0452473	1.83805	1.94411	FBtr0073985	FBtr0073985	FBgn0030588	CG9521
A_09_P029706	56	1	0	A_09_P029706	FBtr0110933	0.954237	12.8685	12.9569	3.9644e-05	0.040072	2.92495	1.93755	FBtr0110933	FBtr0110933	FBgn0013576	mtd
A_09_P079731	51	40	0	A_09_P079731	FBtr0072799	0.947796	11.271	10.5913	0.000108427	0.0452473	2.06703	1.92892	FBtr0072799	FBtr0072799	FBgn0027594	drpr
A_09_P020581	50	41	0	A_09_P020581	FBtr0079533	0.928524	8.63635	11.1798	8.28867e-05	0.0452473	2.30495	1.90333	FBtr0079533	FBtr0079533	FBgn0031975	Tg
A_09_P037271	168	8	0	A_09_P037271	FBtr0071423	0.927385	6.24532	9.042	0.000236263	0.0452473	1.34493	1.90183	FBtr0071423	FBtr0071423	FBgn0030174	CG15312
A_09_P184485	116	14	0	A_09_P184485	FBtr0332912	0.926345	9.29841	6.78782	0.000936954	0.0483436	-0.0272381	1.90046	FBtr0332912	FBtr0332912	FBgn0033212	LRR
A_09_P045821	111	54	0	A_09_P045821	FBtr0336652	0.92034	7.38801	8.25677	0.000367579	0.0452473	0.916341	1.89256	FBtr0336652	FBtr0336652	FBgn0265045	Strn-Mlck
A_09_P028091	111	78	0	A_09_P028091	FBtr0072601	0.919459	7.26474	7.58549	0.000552895	0.0461538	0.510165	1.89141	FBtr0072601	FBtr0072601	FBgn0035160	hng3
A_09_P052521	54	27	0	A_09_P052521	FBtr0100541	0.905947	17.475	11.0423	8.81483e-05	0.0452473	2.25097	1.87377	FBtr0100541	FBtr0100541	FBgn0010265	RpS13
A_09_P040601	185	28	0	A_09_P040601	FBtr0074746	0.882558	8.23258	9.48967	0.000186443	0.0452473	1.56924	1.84364	FBtr0074746	FBtr0074746	FBgn0031052	CG14215
A_09_P160515	152	27	0	A_09_P160515	FBtr0334487	0.878529	8.57539	7.02241	0.000798164	0.0473424	0.137465	1.8385	FBtr0334487	FBtr0334487	FBgn0025726	unc-13
A_09_P050981	117	47	0	A_09_P050981	FBtr0331256	0.877436	9.40446	10.8147	9.77611e-05	0.0452473	2.15947	1.83711	FBtr0331256	FBtr0331256	FBgn0264270	Sxl
A_09_P069036	8	21	0	A_09_P069036	FBtr0083700	0.872329	14.4904	10.705	0.000102831	0.0452473	2.11445	1.83062	FBtr0083700	FBtr0083700	FBgn0261113	Xrp1
A_09_P042786	264	51	0	A_09_P042786	FBtr0100558	0.872308	10.4834	8.57807	0.000305437	0.0452473	1.09742	1.83059	FBtr0100558	FBtr0100558	FBgn0001223	Hsp22
A_09_P013211	87	57	0	A_09_P013211	FBtr0070387	0.865612	7.03545	11.1377	8.44584e-05	0.0452473	2.28851	1.82211	FBtr0070387	FBtr0070387	FBgn0011576	Cyp4d2
A_09_P059136	38	61	0	A_09_P059136	FBtr0290056	0.860272	13.5693	7.87969	0.000460602	0.0452473	0.69302	1.81538	FBtr0290056	FBtr0290056	FBgn0051145	CG31145
A_09_P137120	149	21	0	A_09_P137120	FBtr0071051	0.848536	7.86211	11.0653	8.72434e-05	0.0452473	2.26005	1.80067	FBtr0071051	FBtr0071051	FBgn0029945	CG18155
A_09_P195400	7	20	0	A_09_P195400	FBtr0331574	0.844249	7.83109	9.44849	0.000190468	0.0452473	1.54917	1.79533	FBtr0331574	FBtr0331574	FBgn0010762	simj
A_09_P068821	17	59	0	A_09_P068821	FBtr0083597	0.843384	7.03734	8.45746	0.000327187	0.0452473	1.03041	1.79425	FBtr0083597	FBtr0083597	FBgn0038598	CG7131
A_09_P041346	38	51	0	A_09_P041346	FBtr0076599	0.842697	5.9691	8.44597	0.000329354	0.0452473	1.02396	1.7934	FBtr0076599	FBtr0076599	FBgn0000121	Arr2
A_09_P009556	79	8	0	A_09_P009556	FBtr0070289	0.837949	16.61	11.5486	7.05122e-05	0.0452473	2.44516	1.78751	FBtr0070289	FBtr0070289	FBgn0003517	sta
A_09_P011656	420	70	0	A_09_P011656	FBtr0089365	0.826048	7.60877	10.5581	0.000110128	0.0452473	2.05306	1.77282	FBtr0089365	FBtr0089365	FBgn0283521	lola
A_09_P064401	206	58	0	A_09_P064401	FBtr0082723	0.824146	11.5209	9.42767	0.000192542	0.0452473	1.53898	1.77049	FBtr0082723	FBtr0082723	FBgn0041710	yellow-f
A_09_P130285	37	6	0	A_09_P130285	FBtr0070532	0.823954	7.27128	10.4493	0.000115923	0.0452473	2.00688	1.77025	FBtr0070532	FBtr0070532	FBgn0029658	CG14269
A_09_P010656	242	44	0	A_09_P010656	FBtr0073612	0.817247	6.46215	11.2727	7.95405e-05	0.0452473	2.3409	1.76204	FBtr0073612	FBtr0073612	FBgn0004511	dy
A_09_P065416	410	80	0	A_09_P065416	FBtr0070244	0.816384	9.62542	10.5662	0.000109709	0.0452473	2.05648	1.76099	FBtr0070244	FBtr0070244	FBgn0028550	Atf3
A_09_P013736	498	31	0	A_09_P013736	FBtr0306922	0.810377	7.37683	10.1673	0.000132725	0.0452473	1.884	1.75367	FBtr0306922	FBtr0306922	FBgn0263079	CG43338
A_09_P190255	128	20	0	A_09_P190255	FBtr0070379	0.807219	9.00265	7.83108	0.00047452	0.0452473	0.663336	1.74984	FBtr0070379	FBtr0070379	FBgn0000382	csw
A_09_P000226	244	5	0	A_09_P000226	FBtr0091510	0.804314	10.0439	9.15036	0.000222887	0.0452473	1.40049	1.74632	FBtr0091510	FBtr0091510	FBgn0053544	Vkor
A_09_P051591	186	32	0	A_09_P051591	FBtr0111010	0.799359	11.1715	10.9656	9.12571e-05	0.0452473	2.22044	1.74033	FBtr0111010	FBtr0111010	FBgn0015949	hrg
A_09_P128490	13	41	0	A_09_P128490	FBtr0072155	0.796336	8.75276	10.9153	9.33676e-05	0.0452473	2.20023	1.73669	FBtr0072155	FBtr0072155	FBgn0034946	CG3065
A_09_P067476	328	14	0	A_09_P067476	FBtr0070865	0.795682	8.85082	9.8585	0.000154548	0.0452473	1.74409	1.7359	FBtr0070865	FBtr0070865	FBgn0029830	Grip
A_09_P163045	177	3	0	A_09_P163045	FBtr0306534	0.791306	9.60164	9.24673	0.00021174	0.0452473	1.44922	1.73064	FBtr0306534	FBtr0306534	FBgn0035533	Cip4
A_09_P015171	199	66	0	A_09_P015171	FBtr0073032	0.78933	8.00758	8.02716	0.000421241	0.0452473	0.781796	1.72827	FBtr0073032	FBtr0073032	FBgn0052280	CG32280
A_09_P077241	263	61	0	A_09_P077241	FBtr0302657	0.788475	10.083	9.67441	0.000169582	0.0452473	1.6579	1.72725	FBtr0302657	FBtr0302657	FBgn0283741	prage
A_09_P000801	170	6	0	A_09_P000801	FBtr0091924	0.787531	5.82217	7.8046	0.000482307	0.0452473	0.647086	1.72612	FBtr0091924	FBtr0091924	FBgn0053920	CG33920
A_09_P000166	146	81	0	A_09_P000166	FBtr0091489	0.783754	12.3275	10.832	9.69879e-05	0.0452473	2.16652	1.72161	FBtr0091489	FBtr0091489	FBgn0053526	PNUTS
A_09_P003161	123	41	0	A_09_P003161	FBtr0309113	0.780124	7.6385	7.94435	0.000442832	0.0452473	0.732174	1.71728	FBtr0309113	FBtr0309113	FBgn0263391	hts
A_09_P130865	159	25	0	A_09_P130865	FBtr0070294	0.775606	12.6307	8.04663	0.000416349	0.0452473	0.793372	1.71191	FBtr0070294	FBtr0070294	FBgn0025382	Rab27
A_09_P007976	367	39	0	A_09_P007976	FBtr0114456	0.770366	8.93538	7.19268	0.000712468	0.0473016	0.253453	1.7057	FBtr0114456	FBtr0114456	FBgn0034012	Hr51
A_09_P169375	56	4	0	A_09_P169375	FBtr0334994	0.768901	9.33661	7.81332	0.000479727	0.0452473	0.652442	1.70397	FBtr0334994	FBtr0334994	FBgn0026401	Nipped-B
A_09_P031161	116	10	0	A_09_P031161	FBtr0080164	0.768506	16.4851	9.72508	0.000165277	0.0452473	1.68184	1.7035	FBtr0080164	FBtr0080164	FBgn0015756	RpL9
A_09_P091350	95	17	0	A_09_P091350	FBtr0110919	0.767215	9.07599	7.52041	0.000576165	0.0465322	0.468645	1.70198	FBtr0110919	FBtr0110919	FBgn0260003	Dys
A_09_P060371	72	46	0	A_09_P060371	FBtr0077877	0.761763	10.1909	9.16282	0.000221408	0.0452473	1.40683	1.69556	FBtr0077877	FBtr0077877	FBgn0086758	chinmo
A_09_P154225	83	83	0	A_09_P154225	FBtr0072805	0.760942	16.9584	7.91058	0.000452011	0.0452473	0.711768	1.6946	FBtr0072805	FBtr0072805	FBgn0026372	RpL23A
A_09_P218290	157	40	0	A_09_P218290	FBtr0332962	0.758536	11.7402	8.77541	0.000273426	0.0452473	1.20466	1.69177	FBtr0332962	FBtr0332962	FBgn0023526	CG2865
A_09_P015356	57	49	0	A_09_P015356	FBtr0076783	0.75637	11.0063	6.92861	0.000850542	0.0476629	0.0723027	1.68924	FBtr0076783	FBtr0076783	FBgn0052369	CG32369
A_09_P008536	131	67	0	A_09_P008536	FBtr0087060	0.748972	7.92237	10.4353	0.000116696	0.0452473	2.00089	1.68059	FBtr0087060	FBtr0087060	FBgn0034175	ste24b
A_09_P001961	186	19	0	A_09_P001961	FBtr0086677	0.74745	8.89084	7.28248	0.000671657	0.047219	0.313452	1.67882	FBtr0086677	FBtr0086677	FBgn0063491	GstE9
A_09_P014056	30	4	0	A_09_P014056	FBtr0079607	0.747268	7.71589	6.37313	0.00125837	0.0498258	-0.33302	1.67861	FBtr0079607	FBtr0079607	FBgn0051901	Mur29B
A_09_P120030	126	23	0	A_09_P120030	FBtr0346156	0.746688	6.90746	9.8717	0.000153532	0.0452473	1.75019	1.67794	FBtr0346156	FBtr0346156	FBgn0039478	Nep5
A_09_P139860	132	26	0	A_09_P139860	FBtr0070254	0.745008	7.00831	10.1596	0.000133221	0.0452473	1.8806	1.67598	FBtr0070254	FBtr0070254	FBgn0029580	CG14778
A_09_P017076	357	15	0	A_09_P017076	FBtr0332346	0.741387	11.3493	6.74417	0.00096581	0.0484392	-0.0585242	1.67178	FBtr0332346	FBtr0332346	FBgn0053196	dpy
A_09_P033851	142	19	0	A_09_P033851	FBtr0075297	0.739209	9.43068	10.4004	0.000118649	0.0452473	1.98589	1.66926	FBtr0075297	FBtr0075297	FBgn0036684	CG3764
A_09_P007006	103	77	0	A_09_P007006	FBtr0301237	0.738691	6.90302	10.2392	0.000128184	0.0452473	1.91575	1.66866	FBtr0301237	FBtr0301237	FBgn0033763	CG8646
A_09_P050191	148	35	0	A_09_P050191	FBtr0273228	0.738616	11.3226	7.92293	0.000448628	0.0452473	0.719243	1.66857	FBtr0273228	FBtr0273228	FBgn0032717	CG10600
A_09_P058091	495	21	0	A_09_P058091	FBtr0087181	0.727877	5.41718	6.84543	0.000900397	0.0477181	0.0137528	1.6562	FBtr0087181	FBtr0087181	FBgn0050324	CG30324
A_09_P150565	91	25	0	A_09_P150565	FBtr0071338	0.720524	11.7963	9.21332	0.000215527	0.0452473	1.4324	1.64778	FBtr0071338	FBtr0071338	FBgn0086450	su(r)
A_09_P027836	54	69	0	A_09_P027836	FBtr0273353	0.719787	10.9727	7.44788	0.00060347	0.0465322	0.421911	1.64694	FBtr0273353	FBtr0273353	FBgn0035099	CG6845
A_09_P173875	47	59	0	A_09_P173875	RE46684	0.718116	7.70614	8.8276	0.000265635	0.0452473	1.23253	1.64503	RE46684	FBcl0211464	FBgn0265901	CR44690
A_09_P195055	92	38	0	A_09_P195055	FBtr0299583	0.716599	10.6686	9.577	0.000178236	0.0452473	1.61143	1.6433	FBtr0299583	FBtr0299583	FBgn0283657	Tlk
A_09_P153200	92	28	0	A_09_P153200	FBtr0072925	0.716374	16.8048	9.93423	0.000148826	0.0452473	1.77893	1.64305	FBtr0072925	FBtr0072925	FBgn0261602	RpL8
A_09_P206900	43	68	0	A_09_P206900	FBtr0113135	0.715278	10.5386	6.78435	0.000939206	0.0483436	-0.0297127	1.6418	FBtr0113135	FBtr0113135	FBgn0264693	ens
A_09_P205180	203	14	0	A_09_P205180	FBtr0302692	0.708588	11.736	9.92806	0.000149282	0.0452473	1.77611	1.6342	FBtr0302692	FBtr0302692	FBgn0261552	ps
A_09_P041571	237	80	0	A_09_P041571	FBtr0077511	0.707537	12.2138	8.22139	0.000375297	0.0452473	0.895894	1.63301	FBtr0077511	FBtr0077511	FBgn0000256	capu
A_09_P074541	25	11	0	A_09_P074541	FBtr0300278	0.706784	9.75238	9.4825	0.000187137	0.0452473	1.56575	1.63216	FBtr0300278	FBtr0300278	FBgn0038099	CG7091
A_09_P076796	3	14	0	A_09_P076796	FBtr0072645	0.703625	8.03355	9.4961	0.000185823	0.0452473	1.57236	1.62859	FBtr0072645	FBtr0072645	FBgn0024277	trio
A_09_P160195	42	13	0	A_09_P160195	FBtr0302886	0.700974	9.92105	7.84919	0.000469277	0.0452473	0.674421	1.6256	FBtr0302886	FBtr0302886	FBgn0053062	CG33062
A_09_P031651	299	23	0	A_09_P031651	FBtr0071593	0.69914	16.9658	6.52045	0.00113121	0.0491892	-0.222181	1.62354	FBtr0071593	FBtr0071593	FBgn0016726	RpL29
A_09_P019496	114	28	0	A_09_P019496	FBtr0079061	0.697816	6.49114	9.16389	0.00022128	0.0452473	1.40737	1.62205	FBtr0079061	FBtr0079061	FBgn0031688	Cyp28d2
A_09_P008481	180	11	0	A_09_P008481	FBtr0087024	0.69695	7.20602	9.54449	0.00018124	0.0452473	1.59578	1.62107	FBtr0087024	FBtr0087024	FBgn0034157	resilin
A_09_P049886	295	59	0	A_09_P049886	FBtr0075356	0.696535	12.4438	7.72678	0.000506088	0.0455508	0.598951	1.62061	FBtr0075356	FBtr0075356	FBgn0260960	Baldspot
A_09_P079666	374	5	0	A_09_P079666	FBtr0088458	0.694391	10.3283	7.80873	0.000481082	0.0452473	0.649626	1.6182	FBtr0088458	FBtr0088458	FBgn0027580	PCB
A_09_P059061	219	76	0	A_09_P059061	FBtr0084736	0.691817	8.64772	8.58995	0.00030339	0.0452473	1.10396	1.61532	FBtr0084736	FBtr0084736	FBgn0051118	RabX4
A_09_P104165	502	21	0	A_09_P104165	FBtr0073006	0.688411	4.66995	7.24459	0.000688529	0.047219	0.288237	1.61151	FBtr0073006	FBtr0073006	FBgn0004372	aly
A_09_P183205	79	13	0	A_09_P183205	FBtr0301021	0.688005	8.24824	8.71281	0.000283131	0.0452473	1.17096	1.61105	FBtr0301021	FBtr0301021	FBgn0052666	Drak
A_09_P059675	165	7	0	A_09_P059675	FBtr0082636	0.687231	9.40587	6.32737	0.00130124	0.0498369	-0.367965	1.61019	FBtr0082636	FBtr0082636	FBgn0051354	Hsp70Bbb
A_09_P064791	218	21	0	A_09_P064791	GH12032	0.684628	7.51877	7.99394	0.000429751	0.0452473	0.761957	1.60729	GH12032	FBcl0112473	FBgn0043070	MESK2
A_09_P178210	246	37	0	A_09_P178210	FBtr0342887	0.684512	7.68108	9.30875	0.000204914	0.0452473	1.48023	1.60716	FBtr0342887	FBtr0342887	FBgn0250824	CG33655
A_09_P012416	265	51	0	A_09_P012416	FBtr0076423	0.683813	16.4223	7.79189	0.000486101	0.0452473	0.639258	1.60638	FBtr0076423	FBtr0076423	FBgn0010408	RpS9
A_09_P042656	295	50	0	A_09_P042656	FBtr0100153	0.683293	11.5628	9.48564	0.000186832	0.0452473	1.56728	1.6058	FBtr0100153	FBtr0100153	FBgn0001168	h
A_09_P166995	122	33	0	A_09_P166995	FBtr0330607	0.681295	10.6805	8.60642	0.000300576	0.0452473	1.11301	1.60358	FBtr0330607	FBtr0330607	FBgn0263102	psq
A_09_P133005	135	16	0	A_09_P133005	FBtr0301296	0.680046	6.92791	8.53609	0.000312807	0.0452473	1.07423	1.60219	FBtr0301296	FBtr0301296	FBgn0037263	slx1
A_09_P027771	77	77	0	A_09_P027771	FBtr0072410	0.679341	10.3718	9.51327	0.000184181	0.0452473	1.58069	1.60141	FBtr0072410	FBtr0072410	FBgn0035084	CG15861
A_09_P194885	400	11	0	A_09_P194885	FBtr0076454	0.676631	8.52577	7.40112	0.000621885	0.0465322	0.391514	1.5984	FBtr0076454	FBtr0076454	FBgn0001226	Hsp27
A_09_P193685	405	58	0	A_09_P193685	FBtr0100663	0.676143	16.7081	8.23484	0.000372341	0.0452473	0.90368	1.59786	FBtr0100663	FBtr0100663	FBgn0000042	Act5C
A_09_P062106	55	57	0	A_09_P062106	FBtr0302410	0.670506	8.25869	7.99266	0.000430084	0.0452473	0.76119	1.59163	FBtr0302410	FBtr0302410	FBgn0039993	CG17691
A_09_P017991	29	10	0	A_09_P017991	FBtr0078066	0.669936	15.6268	7.77777	0.000490355	0.0452473	0.630551	1.591	FBtr0078066	FBtr0078066	FBgn0031263	Tspo
A_09_P169715	12	63	0	A_09_P169715	FBtr0300588	0.666152	7.04352	7.98145	0.000433001	0.0452473	0.75448	1.58683	FBtr0300588	FBtr0300588	FBgn0004587	B52
A_09_P011361	11	59	0	A_09_P011361	FBtr0088645	0.663798	7.58471	8.73969	0.000278915	0.0452473	1.18546	1.58425	FBtr0088645	FBtr0088645	FBgn0004921	Ggamma1
A_09_P107180	81	12	0	A_09_P107180	FBtr0342936	0.663648	7.58661	8.3442	0.000349297	0.0452473	0.966433	1.58408	FBtr0342936	FBtr0342936	FBgn0016076	vri
A_09_P032121	268	17	0	A_09_P032121	FBtr0333105	0.661191	11.4275	9.24732	0.000211673	0.0452473	1.44951	1.58139	FBtr0333105	FBtr0333105	FBgn0260442	rhea
A_09_P033236	45	52	0	A_09_P033236	FBtr0076457	0.660835	9.90408	7.73281	0.000504195	0.0455508	0.602703	1.581	FBtr0076457	FBtr0076457	FBgn0023129	aay
A_09_P201820	55	80	0	A_09_P201820	FBtr0302673	0.660484	12.6975	7.04382	0.000786747	0.0473424	0.152211	1.58061	FBtr0302673	FBtr0302673	FBgn0261550	CG42668
A_09_P051991	228	10	0	A_09_P051991	S77925	0.660066	11.3759	8.38485	0.000341165	0.0452473	0.98951	1.58016	S77925	FBgn0004197	FBgn0004197	Ser
A_09_P012691	25	82	0	A_09_P012691	FBtr0086909	0.658319	8.2036	9.02376	0.000238607	0.0452473	1.3355	1.57824	FBtr0086909	FBtr0086909	FBgn0010620	CG10939
A_09_P045556	20	4	0	A_09_P045556	AF175223	0.658162	10.7253	7.2485	0.000686767	0.047219	0.290843	1.57807	AF175223	FBgn0265523	FBgn0265523	Smr
A_09_P213055	329	78	0	A_09_P213055	FBtr0071755	0.658025	8.43429	7.91696	0.000450261	0.0452473	0.715629	1.57792	FBtr0071755	FBtr0071755	FBgn0067102	GlcT-1
A_09_P062396	493	11	0	A_09_P062396	FBtr0301180	0.657579	6.6326	6.7449	0.000965317	0.0484392	-0.0579977	1.57743	FBtr0301180	FBtr0301180	FBgn0261618	larp
A_09_P161450	74	33	0	A_09_P161450	IP09622	0.657085	6.23984	7.1208	0.000747254	0.0473424	0.204844	1.57689	IP09622	FBcl0304171	FBgn0035312	CG15820
A_09_P167025	248	51	0	A_09_P167025	FBtr0299656	0.65696	8.94943	6.4734	0.00117011	0.049697	-0.257307	1.57676	FBtr0299656	FBtr0299656	FBgn0259176	bun
A_09_P048791	382	81	0	A_09_P048791	FBtr0082369	0.654804	17.585	7.73839	0.000502453	0.0455508	0.606168	1.5744	FBtr0082369	FBtr0082369	FBgn0086472	RpS25
A_09_P191725	136	18	0	A_09_P191725	FBtr0078653	0.654392	12.3442	8.95372	0.000247866	0.0452473	1.29905	1.57395	FBtr0078653	FBtr0078653	FBgn0003261	Rm62
A_09_P055051	210	33	0	A_09_P055051	FBtr0076130	0.652817	10.5568	8.58342	0.000304514	0.0452473	1.10037	1.57223	FBtr0076130	FBtr0076130	FBgn0036194	CG11652
A_09_P058116	170	79	0	A_09_P058116	FBtr0088534	0.648869	10.2586	7.04871	0.000784162	0.0473424	0.155577	1.56794	FBtr0088534	FBtr0088534	FBgn0050339	CG30339
A_09_P019711	30	32	0	A_09_P019711	FBtr0079160	0.648707	10.3055	6.85346	0.00089544	0.0477181	0.019433	1.56776	FBtr0079160	FBtr0079160	FBgn0031739	CG14005
A_09_P162715	327	52	0	A_09_P162715	FBtr0081932	0.645624	11.7621	6.98708	0.000817433	0.0473424	0.11303	1.56442	FBtr0081932	FBtr0081932	FBgn0037636	CG9821
A_09_P153025	97	26	0	A_09_P153025	FBtr0070371	0.645486	11.7389	8.30811	0.00035671	0.0452473	0.945831	1.56427	FBtr0070371	FBtr0070371	FBgn0028969	deltaCOP
A_09_P190590	436	45	0	A_09_P190590	FBtr0083205	0.64495	7.28287	7.56561	0.000559882	0.0464962	0.497527	1.56369	FBtr0083205	FBtr0083205	FBgn0013334	Sap47
A_09_P077876	210	40	0	A_09_P077876	FBtr0084020	0.643419	11.581	7.45204	0.000601864	0.0465322	0.424604	1.56203	FBtr0084020	FBtr0084020	FBgn0264357	SNF4Agamma
A_09_P182450	2	45	0	A_09_P182450	FBtr0078122	0.63875	11.6931	7.71856	0.000508679	0.0456564	0.593838	1.55698	FBtr0078122	FBtr0078122	FBgn0016977	spen
A_09_P001996	146	1	0	A_09_P001996	FBtr0086670	0.629463	11.4208	7.99764	0.000428792	0.0452473	0.764175	1.54699	FBtr0086670	FBtr0086670	FBgn0063498	GstE2
A_09_P117665	71	6	0	A_09_P117665	FBtr0340232	0.62919	12.274	8.30725	0.000356888	0.0452473	0.945342	1.5467	FBtr0340232	FBtr0340232	FBgn0003209	raw
A_09_P207430	58	46	0	A_09_P207430	FBtr0080062	0.628626	9.78223	8.33031	0.000352127	0.0452473	0.958519	1.54609	FBtr0080062	FBtr0080062	FBgn0267365	l(2)SH0834
A_09_P012436	278	10	0	A_09_P012436	FBtr0077452	0.628588	17.5863	8.28085	0.000362433	0.0452473	0.9302	1.54605	FBtr0077452	FBtr0077452	FBgn0261606	RpL27A
A_09_P042936	217	60	0	A_09_P042936	FBtr0082666	0.626868	6.67116	8.13907	0.000394007	0.0452473	0.847923	1.54421	FBtr0082666	FBtr0082666	FBgn0001296	kar
A_09_P043426	287	45	0	A_09_P043426	FBtr0070158	0.626544	16.7574	7.73033	0.000504972	0.0455508	0.601162	1.54386	FBtr0070158	FBtr0070158	FBgn0002579	RpL36
A_09_P126515	316	38	0	A_09_P126515	FBtr0091709	0.6265	8.62405	7.84491	0.000470509	0.0452473	0.671806	1.54382	FBtr0091709	FBtr0091709	FBgn0260458	PGRP-LD
A_09_P163950	1	60	0	A_09_P163950	FBtr0100868	0.62621	16.0628	7.38661	0.000627732	0.0465322	0.382041	1.54351	FBtr0100868	FBtr0100868	FBgn0013676	mt:CoIII
A_09_P065701	341	27	0	A_09_P065701	FBtr0081969	0.626076	10.0474	8.66074	0.000291516	0.0452473	1.1427	1.54336	FBtr0081969	FBtr0081969	FBgn0028708	Mst85C
A_09_P199740	156	36	0	A_09_P199740	FBtr0304108	0.62603	9.07542	8.41631	0.000335024	0.0452473	1.00728	1.54331	FBtr0304108	FBtr0304108	FBgn0029922	CG14431
A_09_P043951	286	67	0	A_09_P043951	FBtr0081954	0.625811	6.93476	8.54951	0.00031043	0.0452473	1.08165	1.54308	FBtr0081954	FBtr0081954	FBgn0003015	osk
A_09_P190715	453	25	0	A_09_P190715	FBtr0113694	0.625296	4.79951	7.99087	0.000430548	0.0452473	0.760118	1.54253	FBtr0113694	FBtr0113694	FBgn0027341	Gfat1
A_09_P020601	364	67	0	A_09_P020601	FBtr0079546	0.623853	16.4521	8.52219	0.000315294	0.0452473	1.06652	1.54098	FBtr0079546	FBtr0079546	FBgn0031980	RpL36A
A_09_P044261	78	20	0	A_09_P044261	FBtr0081992	0.62302	11.4505	8.2462	0.000369864	0.0452473	0.910247	1.5401	FBtr0081992	FBtr0081992	FBgn0003165	pum
A_09_P077366	112	41	0	A_09_P077366	FBtr0088170	0.622024	12.9506	8.53454	0.000313085	0.0452473	1.07337	1.53903	FBtr0088170	FBtr0088170	FBgn0025373	Fpps
A_09_P020646	109	67	0	A_09_P020646	FBtr0335175	0.619273	11.3672	7.87233	0.000462679	0.0452473	0.688538	1.5361	FBtr0335175	FBtr0335175	FBgn0264953	Piezo
A_09_P002191	349	45	0	A_09_P002191	FBtr0307328	0.618617	9.26258	7.39964	0.000622479	0.0465322	0.390549	1.5354	FBtr0307328	FBtr0307328	FBgn0263112	Mitf
A_09_P197060	201	69	0	A_09_P197060	AW940284	0.616522	7.05161	7.59842	0.000548404	0.0461198	0.518367	1.53317	AW940284	FBgn0025838	FBgn0025838	CG2652
A_09_P205350	114	36	0	A_09_P205350	FBtr0344363	0.616033	11.7043	6.85551	0.000894177	0.0477181	0.0208855	1.53266	FBtr0344363	FBtr0344363	FBgn0266410	CG45050
A_09_P173425	154	46	0	A_09_P173425	CA803762	0.615835	6.96441	6.85257	0.000895985	0.0477181	0.0188068	1.53245	BT132735	FBgn0264475	FBgn0264475	CR43883
A_09_P126880	165	11	0	A_09_P126880	FBtr0070867	0.614181	10.8379	7.13807	0.000738713	0.0473424	0.216575	1.53069	FBtr0070867	FBtr0070867	FBgn0029833	MCTS1
A_09_P132545	197	10	0	A_09_P132545	FBtr0333441	0.613775	11.9492	7.48649	0.000588749	0.0465322	0.446851	1.53026	FBtr0333441	FBtr0333441	FBgn0044452	Atg2
A_09_P117740	330	19	0	A_09_P117740	FBtr0339494	0.613642	8.18166	7.25956	0.000681805	0.047219	0.298215	1.53012	FBtr0339494	FBtr0339494	FBgn0023515	CG14814
A_09_P024636	340	7	0	A_09_P024636	FBtr0089062	0.612883	6.48439	6.82573	0.000912705	0.047821	-0.000223036	1.52931	FBtr0089062	FBtr0089062	FBgn0033137	Tsp42Ep
A_09_P077116	111	75	0	A_09_P077116	FBtr0077679	0.612749	10.5524	7.77219	0.000492047	0.0452473	0.627106	1.52917	FBtr0077679	FBtr0077679	FBgn0024920	Ts
A_09_P065051	111	83	0	A_09_P065051	FBtr0087139	0.611403	9.29545	7.79468	0.000485264	0.0452473	0.640981	1.52774	FBtr0087139	FBtr0087139	FBgn0028424	JhI-26
A_09_P078236	203	16	0	A_09_P078236	FBtr0078290	0.609684	10.9366	8.40839	0.000336556	0.0452473	1.00282	1.52593	FBtr0078290	FBtr0078290	FBgn0026179	siz
A_09_P169200	150	31	0	A_09_P169200	FBtr0302284	0.609	6.46083	7.43155	0.000609827	0.0465322	0.411319	1.5252	FBtr0302284	FBtr0302284	FBgn0034540	Lrt
A_09_P051261	433	19	0	A_09_P051261	FBtr0301498	0.608921	9.561	7.38253	0.000629386	0.0465322	0.379377	1.52512	FBtr0301498	FBtr0301498	FBgn0265140	Meltrin
A_09_P056296	102	22	0	A_09_P056296	FBtr0075561	0.60718	9.50459	8.26647	0.000365496	0.0452473	0.921929	1.52328	FBtr0075561	FBtr0075561	FBgn0036510	SCCRO
A_09_P162750	393	50	0	A_09_P162750	FBtr0334305	0.606909	10.5624	6.91259	0.000859887	0.0477181	0.0610816	1.52299	FBtr0334305	FBtr0334305	FBgn0262582	cic
A_09_P127665	55	43	0	A_09_P127665	FBtr0084034	0.606227	9.91207	7.86446	0.000464911	0.0452473	0.68374	1.52227	FBtr0084034	FBtr0084034	FBgn0266674	Sec15
A_09_P005016	75	46	0	A_09_P005016	FBtr0114030	0.603484	7.56029	7.07945	0.000768168	0.0473424	0.176649	1.51938	FBtr0114030	FBtr0114030	FBgn0262123	l(2)41Ab
A_09_P134725	91	11	0	A_09_P134725	FBtr0085627	0.603382	9.29999	8.29008	0.000360483	0.0452473	0.9355	1.51927	FBtr0085627	FBtr0085627	FBgn0039767	CG2218
A_09_P050521	353	53	0	A_09_P050521	FBtr0330276	0.603334	5.48303	6.66577	0.00102032	0.0490203	-0.11525	1.51922	FBtr0330276	FBtr0330276	FBgn0263995	cpo
A_09_P023916	14	17	0	A_09_P023916	FBtr0306031	0.601144	9.495	7.96842	0.000436424	0.0452473	0.74666	1.51692	FBtr0306031	FBtr0306031	FBgn0032908	CG9270
A_09_P053926	134	6	0	A_09_P053926	FBtr0076676	0.601101	7.01579	7.25165	0.000685348	0.047219	0.292946	1.51687	FBtr0076676	FBtr0076676	FBgn0035880	Culd
A_09_P069701	53	5	0	A_09_P069701	FBtr0083969	0.599452	16.8213	6.85224	0.000896193	0.0477181	0.0185683	1.51514	FBtr0083969	FBtr0083969	FBgn0038834	RpS30
A_09_P134335	75	8	0	A_09_P134335	FBtr0086108	0.598613	11.9103	7.25058	0.000685829	0.047219	0.292232	1.51426	FBtr0086108	FBtr0086108	FBgn0029131	Debcl
A_09_P047136	39	29	0	A_09_P047136	IP08647	0.598111	7.92328	6.29956	0.00132813	0.0498369	-0.389317	1.51373	IP08647	FBcl0001274	FBgn0036908	CG14103
A_09_P061121	83	70	0	A_09_P061121	FBtr0085523	0.596016	11.4998	7.93222	0.000446104	0.0452473	0.724856	1.51154	FBtr0085523	FBtr0085523	FBgn0039712	CG15514
A_09_P002646	207	65	0	A_09_P002646	FBtr0110894	0.593127	11.4399	7.76943	0.000492887	0.0452473	0.6254	1.50851	FBtr0110894	FBtr0110894	FBgn0083970	CG34134
A_09_P002161	31	61	0	A_09_P002161	FBtr0082999	0.592636	10.0087	7.79763	0.000484384	0.0452473	0.642794	1.508	FBtr0082999	FBtr0082999	FBgn0067629	CG33332
A_09_P017211	162	39	0	A_09_P017211	FBtr0072499	0.592121	10.2974	6.79463	0.00093254	0.0483092	-0.0223708	1.50746	FBtr0072499	FBtr0072499	FBgn0053229	CG33229
A_09_P184640	119	72	0	A_09_P184640	FBtr0302716	0.591197	8.10954	7.31995	0.000655445	0.0469784	0.338257	1.5065	FBtr0302716	FBtr0302716	FBgn0261556	CG42674
A_09_P146450	431	45	0	A_09_P146450	FBtr0334936	0.590726	8.02435	7.6048	0.000546206	0.0461198	0.522407	1.506	FBtr0334936	FBtr0334936	FBgn0058263	MFS17
A_09_P009526	93	2	0	A_09_P009526	FBtr0085557	0.5906	7.01263	8.18945	0.00038243	0.0452473	0.877347	1.50587	FBtr0085557	FBtr0085557	FBgn0003510	Sry-alpha
A_09_P205800	77	78	0	A_09_P205800	FBtr0333335	0.590581	10.4872	7.89523	0.000456258	0.0452473	0.702458	1.50585	FBtr0333335	FBtr0333335	FBgn0001186	Hex-A
A_09_P012771	260	9	0	A_09_P012771	FBtr0078728	0.589759	13.0462	7.46768	0.000595868	0.0465322	0.434717	1.505	FBtr0078728	FBtr0078728	FBgn0010772	Xe7
A_09_P045561	466	14	0	A_09_P045561	FBtr0300373	0.589439	10.3606	7.963	0.000437859	0.0452473	0.743398	1.50466	FBtr0300373	FBtr0300373	FBgn0024807	DIP1
A_09_P070936	151	1	0	A_09_P070936	FBtr0084548	0.584963	6.21395	7.59026	0.000551235	0.0461348	0.51319	1.5	FBtr0084548	FBtr0084548	FBgn0039154	Npc2f
A_09_P220880	445	24	0	A_09_P220880	FBtr0073776	-0.585537	9.15221	-6.54699	0.00110994	0.0490248	-0.202474	-1.5006	FBtr0073776	FBtr0073776	FBgn0030481	CG1662
A_09_P043616	202	40	0	A_09_P043616	FBtr0085874	-0.586899	14.4208	-7.7807	0.000489467	0.0452473	0.632361	-1.50201	FBtr0085874	FBtr0085874	FBgn0002780	mod
A_09_P050186	434	23	0	A_09_P050186	FBtr0300481	-0.58797	12.8423	-8.11006	0.000400863	0.0452473	0.830879	-1.50313	FBtr0300481	FBtr0300481	FBgn0010548	Aldh-III
A_09_P198480	405	39	0	A_09_P198480	FBtr0089998	-0.589422	14.0499	-7.62305	0.000539971	0.0461198	0.533945	-1.50464	FBtr0089998	FBtr0089998	FBgn0023175	Prosalpha7
A_09_P058636	248	74	0	A_09_P058636	FBtr0089419	-0.590571	13.484	-8.08535	0.000406814	0.0452473	0.816308	-1.50584	FBtr0089419	FBtr0089419	FBgn0050489	Cyp12d1-p
A_09_P068216	26	80	0	A_09_P068216	FBtr0071178	-0.59115	7.0915	-6.9335	0.00084771	0.0476629	0.0757254	-1.50645	FBtr0071178	FBtr0071178	FBgn0030029	CG15343
A_09_P177100	357	36	0	A_09_P177100	FBtr0076271	-0.59128	7.88976	-6.54232	0.00111365	0.0490248	-0.20594	-1.50658	FBtr0076271	FBtr0076271	FBgn0027615	CG6404
A_09_P043021	287	57	0	A_09_P043021	FBtr0070419	-0.593036	10.2988	-6.85541	0.00089424	0.0477181	0.0208126	-1.50842	FBtr0070419	FBtr0070419	FBgn0001330	kz
A_09_P002541	356	76	0	A_09_P002541	FBtr0110808	-0.593496	4.7435	-7.00038	0.000810116	0.0473424	0.122243	-1.5089	FBtr0110808	FBtr0110808	FBgn0083950	CG34114
A_09_P012816	96	43	0	A_09_P012816	FBtr0076938	-0.595307	13.6784	-8.23393	0.00037254	0.0452473	0.903153	-1.51079	FBtr0076938	FBtr0076938	FBgn0261445	sgl
A_09_P061731	362	45	0	A_09_P061731	FBtr0085831	-0.595653	13.0275	-6.53926	0.00111609	0.0490248	-0.208204	-1.51116	FBtr0085831	FBtr0085831	FBgn0039868	CG11563
A_09_P032946	253	82	0	A_09_P032946	FBtr0086043	-0.596426	13.7673	-8.14326	0.000393029	0.0452473	0.850376	-1.51197	FBtr0086043	FBtr0086043	FBgn0022288	l(2)09851
A_09_P030816	355	4	0	A_09_P030816	FBtr0079846	-0.596806	14.1365	-6.99411	0.000813554	0.0473424	0.117904	-1.51236	FBtr0079846	FBtr0079846	FBgn0015393	hoip
A_09_P054461	107	56	0	A_09_P054461	FBtr0076383	-0.598584	10.8779	-8.14258	0.000393187	0.0452473	0.849979	-1.51423	FBtr0076383	FBtr0076383	FBgn0036018	CG3335
A_09_P015161	480	17	0	A_09_P015161	FBtr0073033	-0.600033	10.9127	-8.16711	0.000387513	0.0452473	0.864326	-1.51575	FBtr0073033	FBtr0073033	FBgn0052278	CG32278
A_09_P013681	422	24	0	A_09_P013681	FBtr0077542	-0.601541	8.9896	-8.35715	0.000346681	0.0452473	0.9738	-1.51734	FBtr0077542	FBtr0077542	FBgn0051777	CG31777
A_09_P007016	125	76	0	A_09_P007016	FBtr0302978	-0.602607	9.36013	-6.32235	0.00130605	0.0498369	-0.371812	-1.51846	FBtr0302978	FBtr0302978	FBgn0261625	GLS
A_09_P169255	179	44	0	A_09_P169255	FBtr0084660	-0.603116	7.24622	-7.73931	0.000502166	0.0455508	0.60674	-1.51899	FBtr0084660	FBtr0084660	FBgn0000139	ash2
A_09_P052616	466	77	0	A_09_P052616	FBtr0073242	-0.603418	11.7694	-7.19645	0.000710697	0.0473016	0.255987	-1.51931	FBtr0073242	FBtr0073242	FBgn0035524	CG11583
A_09_P103855	433	26	0	A_09_P103855	FBtr0308624	-0.603921	8.3069	-6.85724	0.000893116	0.0477181	0.0221065	-1.51984	FBtr0308624	FBtr0308624	FBgn0263289	scrib
A_09_P039301	156	80	0	A_09_P039301	FBtr0074138	-0.604831	9.7195	-7.34421	0.000645194	0.0468231	0.354244	-1.5208	FBtr0074138	FBtr0074138	FBgn0030720	CG8939
A_09_P164545	486	80	0	A_09_P164545	FBtr0087759	-0.605299	7.68198	-6.67997	0.00101018	0.0488452	-0.104924	-1.52129	FBtr0087759	FBtr0087759	FBgn0033816	CG4679
A_09_P119370	507	26	0	A_09_P119370	FBtr0071495	-0.608975	11.8653	-8.36151	0.000345806	0.0452473	0.976277	-1.52517	FBtr0071495	FBtr0071495	FBgn0003204	ras
A_09_P117385	488	39	0	A_09_P117385	FBtr0334532	-0.609595	14.0487	-8.00157	0.000427779	0.0452473	0.766521	-1.52583	FBtr0334532	FBtr0334532	FBgn0028692	Rpn2
A_09_P221190	218	11	0	A_09_P221190	FBtr0074643	-0.610899	7.68927	-6.50579	0.00114316	0.0493352	-0.233097	-1.52721	FBtr0074643	FBtr0074643	FBgn0030969	Usp39
A_09_P066496	493	4	0	A_09_P066496	FBtr0075698	-0.611467	12.3133	-8.12795	0.000396618	0.0452473	0.8414	-1.52781	FBtr0075698	FBtr0075698	FBgn0029148	NHP2
A_09_P061116	377	23	0	A_09_P061116	FBtr0089927	-0.61163	10.7758	-7.67099	0.000523988	0.0456846	0.564112	-1.52798	FBtr0089927	FBtr0089927	FBgn0039711	CG7824
A_09_P074051	466	60	0	A_09_P074051	FBtr0082515	-0.612308	8.23221	-8.62911	0.000296752	0.0452473	1.12544	-1.5287	FBtr0082515	FBtr0082515	FBgn0037960	mthl5
A_09_P078166	388	38	0	A_09_P078166	FBtr0304948	-0.613778	8.03596	-8.30017	0.000358365	0.0452473	0.941288	-1.53026	FBtr0304948	FBtr0304948	FBgn0026147	CG16833
A_09_P079516	77	41	0	A_09_P079516	FBtr0078346	-0.616266	8.93638	-8.50395	0.000318593	0.0452473	1.05637	-1.5329	FBtr0078346	FBtr0078346	FBgn0261258	rgn
A_09_P013126	343	6	0	A_09_P013126	FBtr0078860	-0.616545	14.5784	-8.44491	0.000329553	0.0452473	1.02337	-1.5332	FBtr0078860	FBtr0078860	FBgn0087013	Karybeta3
A_09_P063881	438	7	0	A_09_P063881	FBtr0079763	-0.616933	10.7049	-8.65517	0.000292429	0.0452473	1.13967	-1.53361	FBtr0079763	FBtr0079763	FBgn0040964	CG18661
A_09_P030326	451	47	0	A_09_P030326	FBtr0074030	-0.617658	14.3143	-8.34371	0.000349396	0.0452473	0.966153	-1.53438	FBtr0074030	FBtr0074030	FBgn0014455	Ahcy
A_09_P015351	123	19	0	A_09_P015351	FBtr0076749	-0.61965	14.0248	-8.70957	0.000283644	0.0452473	1.16921	-1.5365	FBtr0076749	FBtr0076749	FBgn0052368	CG32368
A_09_P054006	421	6	0	A_09_P054006	FBtr0076622	-0.620875	8.90355	-8.17883	0.000384835	0.0452473	0.871165	-1.53781	FBtr0076622	FBtr0076622	FBgn0035904	GstO3
A_09_P075731	90	21	0	A_09_P075731	FBtr0083278	-0.621539	9.78158	-6.65534	0.00102784	0.0490203	-0.122847	-1.53852	FBtr0083278	FBtr0083278	FBgn0038407	CG6126
A_09_P039941	509	43	0	A_09_P039941	FBtr0074493	-0.622059	11.9906	-8.63229	0.00029622	0.0452473	1.12718	-1.53907	FBtr0074493	FBtr0074493	FBgn0030878	CG6769
A_09_P076976	286	66	0	A_09_P076976	FBtr0084280	-0.622915	12.805	-7.97596	0.00043444	0.0452473	0.751185	-1.53998	FBtr0084280	FBtr0084280	FBgn0024558	Dph5
A_09_P062951	312	30	0	A_09_P062951	FBtr0070405	-0.623052	14.529	-7.59855	0.000548359	0.0461198	0.51845	-1.54013	FBtr0070405	FBtr0070405	FBgn0040389	mRpL14
A_09_P042591	59	1	0	A_09_P042591	FBtr0077867	-0.623476	13.9504	-8.44295	0.000329925	0.0452473	1.02227	-1.54058	FBtr0077867	FBtr0077867	FBgn0001125	Got2
A_09_P034111	422	41	0	A_09_P034111	FBtr0075170	-0.623588	9.74644	-8.42367	0.000333605	0.0452473	1.01143	-1.5407	FBtr0075170	FBtr0075170	FBgn0036754	CG5589
A_09_P058111	19	39	0	A_09_P058111	FBtr0088533	-0.624902	9.98653	-7.50323	0.000582499	0.0465322	0.457619	-1.54211	FBtr0088533	FBtr0088533	FBgn0050338	CG30338
A_09_P047101	235	49	0	A_09_P047101	FBtr0084470	-0.626017	14.3448	-7.79955	0.000483811	0.0452473	0.643975	-1.5433	FBtr0084470	FBtr0084470	FBgn0028691	Rpn9
A_09_P023551	164	24	0	A_09_P023551	FBtr0081257	-0.626546	9.5551	-8.76762	0.000274612	0.0452473	1.20048	-1.54386	FBtr0081257	FBtr0081257	FBgn0032810	CG13077
A_09_P050061	89	62	0	A_09_P050061	FBtr0076093	-0.630098	7.11603	-7.31766	0.000656421	0.0469784	0.336747	-1.54767	FBtr0076093	FBtr0076093	FBgn0036165	chrb
A_09_P165100	425	25	0	A_09_P165100	FBtr0300712	-0.631291	8.35506	-7.06771	0.000774229	0.0473424	0.168615	-1.54895	FBtr0300712	FBtr0300712	FBgn0035166	CG13902
A_09_P165945	145	79	0	A_09_P165945	FBtr0074601	-0.633769	7.52689	-7.94416	0.000442884	0.0452473	0.732058	-1.55161	FBtr0074601	FBtr0074601	FBgn0030943	CG6540
A_09_P029116	342	2	0	A_09_P029116	FBtr0073077	-0.637232	11.5216	-8.38521	0.000341093	0.0452473	0.989716	-1.55534	FBtr0073077	FBtr0073077	FBgn0035445	CG12014
A_09_P178830	236	80	0	A_09_P178830	FBtr0088981	-0.63794	8.75463	-6.80272	0.000927334	0.0481168	-0.0166019	-1.55611	FBtr0088981	FBtr0088981	FBgn0033184	CG12736
A_09_P063891	66	62	0	A_09_P063891	FBtr0080160	-0.640077	4.93248	-7.04912	0.000783949	0.0473424	0.155856	-1.55841	FBtr0080160	FBtr0080160	FBgn0040967	CG18666
A_09_P183705	447	25	0	A_09_P183705	FBtr0301698	-0.640162	7.0741	-6.44292	0.00119615	0.049697	-0.280206	-1.5585	FBtr0301698	FBtr0301698	FBgn0035978	UGP
A_09_P203495	432	59	0	A_09_P203495	FBtr0087610	-0.640669	6.77105	-6.42058	0.00121567	0.049697	-0.297051	-1.55905	FBtr0087610	FBtr0087610	FBgn0033886	Rpn13
A_09_P003331	173	75	0	A_09_P003331	FBtr0112425	-0.644453	9.15185	-7.97562	0.00043453	0.0452473	0.750979	-1.56315	FBtr0112425	FBtr0112425	FBgn0085261	CG34232
A_09_P059331	160	18	0	A_09_P059331	FBtr0083786	-0.645394	9.23198	-7.85099	0.000468761	0.0452473	0.675518	-1.56417	FBtr0083786	FBtr0083786	FBgn0051216	Naam
A_09_P030771	447	24	0	A_09_P030771	FBtr0305215	-0.646716	7.58877	-7.03651	0.000790622	0.0473424	0.147184	-1.5656	FBtr0305215	FBtr0305215	FBgn0015371	chn
A_09_P063686	231	64	0	A_09_P063686	FBtr0076918	-0.647696	9.21548	-9.07075	0.000232624	0.0452473	1.35975	-1.56666	FBtr0076918	FBtr0076918	FBgn0040837	CG8620
A_09_P221855	476	6	0	A_09_P221855	FBtr0081611	-0.648971	6.7847	-7.47385	0.000593522	0.0465322	0.438701	-1.56805	FBtr0081611	FBtr0081611	FBgn0037473	CG10068
A_09_P074876	457	42	0	A_09_P074876	FBtr0082830	-0.652738	11.351	-8.12464	0.0003974	0.0452473	0.839453	-1.57215	FBtr0082830	FBtr0082830	FBgn0038183	CG9286
A_09_P041221	506	43	0	A_09_P041221	FBtr0081618	-0.65342	7.59002	-8.33854	0.000350447	0.0452473	0.96321	-1.57289	FBtr0081618	FBtr0081618	FBgn0000071	Ama
A_09_P217925	505	18	0	A_09_P217925	FBtr0083710	-0.654755	11.7598	-9.02207	0.000238824	0.0452473	1.33463	-1.57435	FBtr0083710	FBtr0083710	FBgn0038673	CG14286
A_09_P219800	500	18	0	A_09_P219800	FBtr0085794	-0.655605	6.61118	-9.04322	0.000236107	0.0452473	1.34556	-1.57528	FBtr0085794	FBtr0085794	FBgn0028968	gammaCOP
A_09_P037176	88	75	0	A_09_P037176	FBtr0081787	-0.657049	9.81374	-8.3152	0.000355239	0.0452473	0.949887	-1.57685	FBtr0081787	FBtr0081787	FBgn0037543	CG10903
A_09_P060916	460	56	0	A_09_P060916	FBtr0085425	-0.657964	9.4509	-9.20842	0.000216091	0.0452473	1.42992	-1.57785	FBtr0085425	FBtr0085425	FBgn0039664	CG2006
A_09_P021961	288	41	0	A_09_P021961	FBtr0080222	-0.658284	9.97927	-9.29613	0.000206282	0.0452473	1.47394	-1.5782	FBtr0080222	FBtr0080222	FBgn0032350	CG6287
A_09_P003011	95	63	0	A_09_P003011	FBtr0345461	-0.659615	4.7977	-6.38117	0.00125102	0.0498258	-0.32691	-1.57966	FBtr0345461	FBtr0345461	FBgn0085195	CG34166
A_09_P011741	333	17	0	A_09_P011741	FBtr0078079	-0.665871	7.28154	-6.70443	0.000992999	0.048553	-0.0871935	-1.58653	FBtr0078079	FBtr0078079	FBgn0005660	Ets21C
A_09_P109965	223	42	0	A_09_P109965	FI03731	-0.666861	6.78899	-8.82284	0.000266335	0.0452473	1.22999	-1.58762	FI03731	FBcl0702855	FBgn0051674	CG31674
A_09_P142400	258	51	0	A_09_P142400	FBtr0304998	-0.667472	6.09745	-8.13413	0.000395164	0.0452473	0.845028	-1.58829	FBtr0304998	FBtr0304998	FBgn0262579	Ect4
A_09_P186220	256	7	0	A_09_P186220	FBtr0082752	-0.668316	8.24033	-7.00419	0.000808034	0.0473424	0.12488	-1.58922	FBtr0082752	FBtr0082752	FBgn0038145	Droj2
A_09_P192615	274	79	0	A_09_P192615	FBtr0087511	-0.670082	7.89844	-8.38253	0.000341623	0.0452473	0.988196	-1.59116	FBtr0087511	FBtr0087511	FBgn0019938	RpI1
A_09_P070196	491	51	0	A_09_P070196	FBtr0084230	-0.674647	12.9502	-8.98636	0.000243499	0.0452473	1.31608	-1.59621	FBtr0084230	FBtr0084230	FBgn0038964	Nop56
A_09_P031431	128	52	0	A_09_P031431	FBtr0089033	-0.675503	5.60673	-7.83649	0.000472947	0.0452473	0.66665	-1.59715	FBtr0089033	FBtr0089033	FBgn0016032	lbm
A_09_P021876	428	17	0	A_09_P021876	FBtr0080162	-0.678076	11.5979	-9.43677	0.000191632	0.0452473	1.54344	-1.6	FBtr0080162	FBtr0080162	FBgn0032329	Art8
A_09_P164520	11	69	0	A_09_P164520	FBtr0085680	-0.678337	8.82345	-9.44289	0.000191023	0.0452473	1.54644	-1.60029	FBtr0085680	FBtr0085680	FBgn0039788	Rpt6R
A_09_P067656	119	70	0	A_09_P067656	FBtr0308654	-0.680849	8.80886	-8.95504	0.000247687	0.0452473	1.29974	-1.60308	FBtr0308654	FBtr0308654	FBgn0029880	CG14443
A_09_P006056	285	1	0	A_09_P006056	FBtr0088348	-0.681485	13.5102	-7.6285	0.000538127	0.0461198	0.537382	-1.60379	FBtr0088348	FBtr0088348	FBgn0033507	CG12909
A_09_P025636	370	80	0	A_09_P025636	FBtr0086304	-0.685594	12.0544	-9.54876	0.000180842	0.0452473	1.59784	-1.60836	FBtr0086304	FBtr0086304	FBgn0034496	CG9143
A_09_P059721	108	63	0	A_09_P059721	FBtr0290055	-0.685964	7.27058	-8.82353	0.000266233	0.0452473	1.23036	-1.60878	FBtr0290055	FBtr0290055	FBgn0051370	CG31370
A_09_P216665	341	32	0	A_09_P216665	FBtr0113325	-0.686711	6.20208	-7.88988	0.000457749	0.0452473	0.69921	-1.60961	FBtr0113325	FBtr0113325	FBgn0040355	CG3526
A_09_P076426	163	65	0	A_09_P076426	FBtr0344981	-0.688142	9.91211	-8.82215	0.000266437	0.0452473	1.22962	-1.61121	FBtr0344981	FBtr0344981	FBgn0023479	teq
A_09_P060776	120	36	0	A_09_P060776	FBtr0085360	-0.688692	12.4565	-8.76653	0.000274779	0.0452473	1.19989	-1.61182	FBtr0085360	FBtr0085360	FBgn0039627	CG11837
A_09_P017896	472	75	0	A_09_P017896	FBtr0078139	-0.688825	12.2497	-8.60329	0.000301108	0.0452473	1.11129	-1.61197	FBtr0078139	FBtr0078139	FBgn0086912	mbm
A_09_P006191	434	4	0	A_09_P006191	FBtr0088252	-0.689783	14.0531	-7.97672	0.000434242	0.0452473	0.751637	-1.61304	FBtr0088252	FBtr0088252	FBgn0033548	CG7637
A_09_P169695	477	25	0	A_09_P169695	FBtr0071639	-0.690945	11.25	-9.17083	0.000220463	0.0452473	1.4109	-1.61434	FBtr0071639	FBtr0071639	FBgn0011824	CG4038
A_09_P142875	253	75	0	A_09_P142875	FBtr0078740	-0.691378	10.0009	-9.43215	0.000192093	0.0452473	1.54118	-1.61483	FBtr0078740	FBtr0078740	FBgn0037350	CG2911
A_09_P221795	439	76	0	A_09_P221795	FBtr0304018	-0.69168	6.85509	-9.52663	0.000182916	0.0452473	1.58716	-1.61516	FBtr0304018	FBtr0304018	FBgn0004108	Nrt
A_09_P219880	131	7	0	A_09_P219880	FBtr0078969	-0.693431	7.74235	-7.64641	0.000532112	0.0458441	0.548672	-1.61713	FBtr0078969	FBtr0078969	FBgn0010225	Gel
A_09_P061346	478	74	0	A_09_P061346	FBtr0085625	-0.695668	8.27844	-7.12725	0.00074405	0.0473424	0.209229	-1.61963	FBtr0085625	FBtr0085625	FBgn0039765	mRpS18C
A_09_P207930	253	65	0	A_09_P207930	FBtr0340650	-0.700496	8.79532	-8.5284	0.00031418	0.0452473	1.06996	-1.62506	FBtr0340650	FBtr0340650	FBgn0031229	CG3436
A_09_P005621	208	17	0	A_09_P005621	FBtr0088621	-0.702899	10.5149	-9.53119	0.000182486	0.0452473	1.58936	-1.62777	FBtr0088621	FBtr0088621	FBgn0033388	CG8046
A_09_P022791	376	5	0	A_09_P022791	FBtr0080936	-0.714757	14.8165	-10.0196	0.000142675	0.0452473	1.81778	-1.64121	FBtr0080936	FBtr0080936	FBgn0032596	Prosbeta4
A_09_P012646	510	20	0	A_09_P012646	FBtr0301548	-0.718488	7.59015	-8.57066	0.000306725	0.0452473	1.09333	-1.64546	FBtr0301548	FBtr0301548	FBgn0010575	sbb
A_09_P178050	116	72	0	A_09_P178050	FBtr0081538	-0.719514	8.26647	-7.84575	0.000470269	0.0452473	0.672315	-1.64663	FBtr0081538	FBtr0081538	FBgn0003885	alphaTub84D
A_09_P063336	486	78	0	A_09_P063336	FBtr0081562	-0.73096	6.4989	-7.31639	0.000656965	0.0469784	0.335906	-1.65974	FBtr0081562	FBtr0081562	FBgn0040670	e(y)2b
A_09_P071911	161	74	0	A_09_P071911	FBtr0084969	-0.731935	8.00808	-8.41671	0.000334946	0.0452473	1.00751	-1.66087	FBtr0084969	FBtr0084969	FBgn0039407	CG14544
A_09_P113195	184	21	0	A_09_P113195	FBtr0078640	-0.733921	4.82379	-7.47725	0.000592234	0.0465322	0.440894	-1.66315	FBtr0078640	FBtr0078640	FBgn0037385	glob3
A_09_P160620	298	49	0	A_09_P160620	FBtr0071616	-0.734104	9.6497	-9.35325	0.000200177	0.0452473	1.50233	-1.66336	FBtr0071616	FBtr0071616	FBgn0034614	CG9752
A_09_P212170	346	66	0	A_09_P212170	FBtr0078011	-0.737051	8.51712	-8.88008	0.000258064	0.0452473	1.26035	-1.66677	FBtr0078011	FBtr0078011	FBgn0015621	Clp
A_09_P174410	302	4	0	A_09_P174410	FBtr0078997	-0.737867	7.29291	-8.21083	0.000377637	0.0452473	0.889775	-1.66771	FBtr0078997	FBtr0078997	FBgn0031662	CG3792
A_09_P034576	437	62	0	A_09_P034576	FBtr0074987	-0.742109	11.2731	-10.2916	0.000124986	0.0452473	1.93873	-1.67262	FBtr0074987	FBtr0074987	FBgn0036870	CG14095
A_09_P199155	399	3	0	A_09_P199155	FBtr0084981	-0.74239	6.68302	-9.61978	0.000174372	0.0452473	1.63191	-1.67294	FBtr0084981	FBtr0084981	FBgn0002592	E(spl)m2-BFM
A_09_P174345	486	43	0	A_09_P174345	FBtr0088641	-0.743275	7.05008	-6.70995	0.000989169	0.0484392	-0.0832002	-1.67397	FBtr0088641	FBtr0088641	FBgn0021825	DCTN2-p50
A_09_P109005	530	50	0	A_09_P109005	FBtr0087262	-0.752926	13.6925	-10.406	0.000118335	0.0452473	1.98829	-1.68521	FBtr0087262	FBtr0087262	FBgn0010590	Prosbeta1
A_09_P164980	505	33	0	A_09_P164980	FBtr0071223	-0.75329	8.61136	-8.67562	0.000289089	0.0452473	1.1508	-1.68563	FBtr0071223	FBtr0071223	FBgn0027864	Ogg1
A_09_P216435	46	25	0	A_09_P216435	FBtr0086986	-0.754011	8.38845	-10.577	0.000109153	0.0452473	2.06105	-1.68647	FBtr0086986	FBtr0086986	FBgn0034199	Gbp1
A_09_P017946	243	37	0	A_09_P017946	FBtr0078089	-0.759645	12.886	-9.3609	0.000199376	0.0452473	1.50611	-1.69307	FBtr0078089	FBtr0078089	FBgn0031253	CG11885
A_09_P031916	259	60	0	A_09_P031916	FBtr0072255	-0.760637	5.7947	-10.2513	0.000127439	0.0452473	1.92106	-1.69424	FBtr0072255	FBtr0072255	FBgn0019643	Dat
A_09_P015506	283	34	0	A_09_P015506	FBtr0077119	-0.767064	12.0398	-9.77083	0.000161502	0.0452473	1.70331	-1.7018	FBtr0077119	FBtr0077119	FBgn0052418	vito
A_09_P131350	46	36	0	A_09_P131350	FBtr0078064	-0.767592	13.5657	-9.87372	0.000153377	0.0452473	1.75112	-1.70243	FBtr0078064	FBtr0078064	FBgn0031261	nAChRbeta3
A_09_P182680	525	16	0	A_09_P182680	FBtr0086180	-0.76933	13.1966	-6.68209	0.00100868	0.0488452	-0.103384	-1.70448	FBtr0086180	FBtr0086180	FBgn0029506	Tsp42Ee
A_09_P021176	150	81	0	A_09_P021176	FBtr0303874	-0.770799	9.79986	-9.57895	0.000178058	0.0452473	1.61236	-1.70621	FBtr0303874	FBtr0303874	FBgn0032136	Apoltp
A_09_P061636	189	80	0	A_09_P061636	FBtr0085785	-0.782736	6.29934	-6.54531	0.00111128	0.0490248	-0.203723	-1.72039	FBtr0085785	FBtr0085785	FBgn0039844	CG1607
A_09_P009401	375	42	0	A_09_P009401	FBtr0086505	-0.791431	11.0251	-9.76382	0.000162073	0.0452473	1.70003	-1.73079	FBtr0086505	FBtr0086505	FBgn0034422	CG7137
A_09_P026741	49	78	0	A_09_P026741	FBtr0071993	-0.796336	6.52232	-8.9898	0.000243044	0.0452473	1.31787	-1.73669	FBtr0071993	FBtr0071993	FBgn0034804	CG3831
A_09_P056601	257	65	0	A_09_P056601	FBtr0084711	-0.805836	9.85212	-10.2648	0.000126611	0.0452473	1.92698	-1.74816	FBtr0084711	FBtr0084711	FBgn0043799	CG31381
A_09_P065381	316	29	0	A_09_P065381	FBtr0346632	-0.818092	6.49656	-8.21232	0.000377306	0.0452473	0.890636	-1.76307	FBtr0346632	FBtr0346632	FBgn0028540	CG9008
A_09_P073136	104	47	0	A_09_P073136	FBtr0082079	-0.818849	12.9468	-11.0094	8.94671e-05	0.0452473	2.2379	-1.764	FBtr0082079	FBtr0082079	FBgn0037723	SpdS
A_09_P208665	308	80	0	A_09_P208665	AA949583	-0.838659	7.76557	-7.19959	0.000709225	0.0473016	0.258099	-1.78839	AA949583	FBgn0266599	FBgn0266599	Hsc70-4
A_09_P196935	152	52	0	A_09_P196935	FBtr0302029	-0.843901	6.79796	-11.8803	6.12179e-05	0.0452473	2.56581	-1.7949	FBtr0302029	FBtr0302029	FBgn0032405	firl
A_09_P170060	516	77	0	A_09_P170060	FBtr0089925	-0.845053	10.5264	-10.7947	9.86614e-05	0.0452473	2.15133	-1.79633	FBtr0089925	FBtr0089925	FBgn0039714	Zip99C
A_09_P216620	468	13	0	A_09_P216620	FBtr0113117	-0.848149	8.14128	-9.36648	0.000198793	0.0452473	1.50888	-1.80019	FBtr0113117	FBtr0113117	FBgn0034966	CG13563
A_09_P187745	486	45	0	A_09_P187745	EC265111	-0.850313	8.49835	-10.5715	0.000109436	0.0452473	2.05872	-1.80289	EC235662	FBgn0265692	FBgn0265692	CR44499
A_09_P020691	262	84	0	A_09_P020691	FBtr0079594	-0.859438	7.7312	-11.1897	8.25226e-05	0.0452473	2.30879	-1.81433	FBtr0079594	FBtr0079594	FBgn0032003	CG8349
A_09_P052376	162	73	0	A_09_P052376	FBtr0084038	-0.86385	7.07802	-8.85267	0.000261985	0.0452473	1.24584	-1.81989	FBtr0084038	FBtr0084038	FBgn0003257	r-l
A_09_P139250	436	79	0	A_09_P139250	FBtr0113477	-0.870846	5.8095	-9.0218	0.00023886	0.0452473	1.33448	-1.82874	FBtr0113477	FBtr0113477	FBgn0063649	CG6006
A_09_P003771	440	68	0	A_09_P003771	FBtr0112530	-0.889319	8.58781	-11.9822	5.86601e-05	0.0452473	2.60188	-1.8523	FBtr0112530	FBtr0112530	FBgn0085357	CG34328
A_09_P059841	205	75	0	A_09_P059841	FBtr0084830	-0.903799	7.5385	-11.0947	8.60992e-05	0.0452473	2.27164	-1.87099	FBtr0084830	FBtr0084830	FBgn0051436	CG31436
A_09_P079736	176	60	0	A_09_P079736	FBtr0083752	-0.904583	7.47315	-12.7213	4.34688e-05	0.040072	2.85034	-1.872	FBtr0083752	FBtr0083752	FBgn0261285	Ppcs
A_09_P043451	419	65	0	A_09_P043451	FBtr0084958	-0.913536	10.3829	-12.8276	4.1691e-05	0.040072	2.88427	-1.88366	FBtr0084958	FBtr0084958	FBgn0002609	E(spl)m3-HLH
A_09_P178620	292	53	0	A_09_P178620	FBtr0290235	-0.934203	8.0865	-8.49437	0.000320343	0.0452473	1.05103	-1.91083	FBtr0290235	FBtr0290235	FBgn0029823	CG3011
A_09_P112060	370	65	0	A_09_P112060	FBtr0301117	-0.936015	6.53646	-9.37128	0.000198295	0.0452473	1.51124	-1.91324	FBtr0301117	FBtr0301117	FBgn0038744	CG4733
A_09_P006231	319	27	0	A_09_P006231	FBtr0088227	-0.960869	10.0031	-12.0421	5.72137e-05	0.0452473	2.6229	-1.94648	FBtr0088227	FBtr0088227	FBgn0033557	CG12325
A_09_P118485	438	49	0	A_09_P118485	FBtr0075408	-0.968567	5.46072	-9.40483	0.000194847	0.0452473	1.52778	-1.9569	FBtr0075408	FBtr0075408	FBgn0004569	aos
A_09_P024856	294	14	0	A_09_P024856	FBtr0088922	-0.970817	8.0634	-13.5035	3.22114e-05	0.0370684	3.09004	-1.95995	FBtr0088922	FBtr0088922	FBgn0033204	CG2065
A_09_P066491	319	39	0	A_09_P066491	FBtr0071762	-1.02965	12.0725	-13.8452	2.84037e-05	0.035255	3.18794	-2.04152	FBtr0071762	FBtr0071762	FBgn0029147	NtR
A_09_P073736	151	68	0	A_09_P073736	FBtr0082351	-1.13068	8.05825	-12.3878	4.96597e-05	0.0421088	2.74102	-2.18962	FBtr0082351	FBtr0082351	FBgn0037879	scpr-C
A_09_P222925	317	6	0	A_09_P222925	FBtr0087534	-1.14972	11.5676	-10.8929	9.43222e-05	0.0452473	2.19123	-2.2187	FBtr0087534	FBtr0087534	FBgn0033913	CG8468
A_09_P030451	253	36	0	A_09_P030451	FBtr0084278	-1.27104	6.62438	-13.8961	2.78834e-05	0.035255	3.20219	-2.41336	FBtr0084278	FBtr0084278	FBgn0014949	btn
A_09_P069691	472	73	0	A_09_P069691	FBtr0083967	-1.46982	8.69637	-12.6467	4.47704e-05	0.040072	2.82627	-2.76988	FBtr0083967	FBtr0083967	FBgn0038832	CG15695
