# Supplementary material for: Oxidised metabolites of the omega-6 fatty acid linoleic acid activate dFOXO
Source: Life Sci Alliance. 2020 Jan 28;3(2):e201900356. doi: 10.26508/lsa.201900356 (PMC6988086; doi:10.26508/lsa.201900356)
Supplement: Supplementary file 3 [file LSA-2019-00356_Supplemental_Data_2.xlsx]

## Sheet: Sheet1
	Row	Col	gene	ProbeName	SystematicName	hode_12hr...control_12	hode_24hr...control_24	hode_24hr...hode_12hr	AveExpr	F	P.Value	adj.P.Val	gene
13225	157	20	CG12896	A_09_P006111	FBtr0088315	1.91653	1.93064	0.174428	14.0306	625.7	4.03e-12	2.42e-09	CG12896
3467	41	83	Prx2540-2	A_09_P006101	FBtr0088259	1.63999	1.76195	0.15666	13.4223	477.855	1.64e-11	9.61e-09	Prx2540-2
14183	168	47	Thor	A_09_P032876	FBtr0077524	1.26909	1.63269	0.0529649	11.6029	219.72	9.25e-10	2.95e-07	Thor
16606	197	16	Sirup	A_09_P020561	FBtr0343382	1.87704	1.61585	-0.163958	14.186	276.809	2.8e-10	1.06e-07	Sirup
2618	31	82	CG6330	A_09_P072126	FBtr0085084	1.26673	1.59132	0.264097	11.9092	259.036	3.95e-10	1.43e-07	CG6330
10743	127	76	ImpL3	A_09_P042891	FBtr0077008	0.852694	1.57234	0.0261417	12.6589	43.2473	3.3e-06	0.000210173	ImpL3
23946	283	74	Cpr66D	A_09_P014321	FBtr0076567	1.26223	1.40453	0.141819	10.5046	153.223	5.9e-09	1.5e-06	Cpr66D
15678	186	19	GstE9	A_09_P001961	FBtr0086677	0.751072	1.40151	0.625368	8.95169	50.6947	1.53e-06	0.00012118	GstE9
22318	264	51	Hsp22	A_09_P042786	FBtr0100558	0.896029	1.38622	0.0654407	10.7215	76.6998	1.97e-07	2.71e-05	Hsp22
9075	108	15	Ybb	A_09_P046481	AY319386	1.01519	1.28249	-0.0118505	17.1286	70.2794	3.05e-07	3.84e-05	Ybb
10000	119	8	CG33298	A_09_P051726	L02394	1.1258	1.26599	0.100383	16.5957	48.1078	1.97e-06	0.000144213	CG33298
6047	72	36	mt:srRNA	A_09_P051331	LD48059	0.982545	1.26406	-0.168093	16.6296	53.5557	1.17e-06	9.94e-05	mt:srRNA
33809	400	37	spir	A_09_P183020	FBtr0307894	0.664285	1.26344	0.52454	8.2	36.519	7.42e-06	0.000366255	spir
16896	200	52	MtnA	A_09_P043731	FBtr0082158	1.04849	1.20782	-0.119805	16.3064	49.2436	1.76e-06	0.000132828	MtnA
23711	281	8	fok	A_09_P032201	FBtr0310558	1.45131	1.1912	-0.324592	9.33954	89.1221	9.27e-08	1.44e-05	fok
30767	364	42	Cubn	A_09_P016276	FBtr0273437	1.14406	1.16054	0.29871	10.2157	159.745	4.77e-09	1.27e-06	Cubn
4787	57	49	CG32369	A_09_P015356	FBtr0076783	0.833173	1.10821	-0.0605813	10.8635	97.2488	5.97e-08	9.92e-06	CG32369
29699	351	71	CG15784	A_09_P067236	FBtr0070777	0.372609	1.10361	0.768049	13.6553	66.7488	3.94e-07	4.69e-05	CG15784
7684	91	65	Hex-A	A_09_P042696	FBtr0071361	0.772691	1.10044	-0.123978	10.2545	58.9651	7.27e-07	7.18e-05	Hex-A
575	7	67	Lk6	A_09_P147425	FBtr0082535	0.691203	1.08854	0.0770553	11.8609	28.2304	2.48e-05	0.000829656	Lk6
25021	296	49	CG11825	A_09_P006106	FBtr0088316	0.923351	1.08695	0.223468	9.61999	79.2939	1.67e-07	2.33e-05	CG11825
6059	72	48	mt:CoII	A_09_P029731	FBtr0100863	0.853188	1.08096	-0.152567	16.6001	34.5692	9.62e-06	0.000440519	mt:CoII
614	8	21	Xrp1	A_09_P069036	FBtr0083700	0.86527	1.07466	0.123401	14.3961	127.78	1.49e-08	3.05e-06	Xrp1
25841	306	23	unc-13	A_09_P049966	FBtr0334487	0.76357	1.05212	0.325749	11.5943	64.6518	4.61e-07	5.18e-05	unc-13
4273	51	40	drpr	A_09_P079731	FBtr0072799	1.04386	1.04549	-0.292746	11.3546	69.0131	3.33e-07	4.12e-05	drpr
21272	252	21	Hph	A_09_P136685	FBtr0334275	1.19268	1.04493	-0.152142	10.0493	247.215	5.03e-10	1.76e-07	Hph
7644	91	25	su(r)	A_09_P150565	FBtr0071338	0.710984	1.03761	0.0858891	11.8106	55.9561	9.41e-07	8.45e-05	su(r)
7714	92	10	CG2865	A_09_P184865	FBtr0070408	0.868179	1.03377	-0.040142	10.4634	56.6108	8.89e-07	8.15e-05	CG2865
5436	65	18	shot	A_09_P029816	FBtr0087621	0.702793	1.00882	-0.0487959	11.2169	39.9483	4.83e-06	0.000276789	shot
24938	295	50	h	A_09_P042656	FBtr0100153	0.66758	1.0007	0.393209	11.5217	99.8217	5.23e-08	8.95e-06	h
26203	310	45	nAChRbeta2	A_09_P010171	FBtr0084682	0.71181	0.993022	0.17225	9.37714	41.8102	3.88e-06	0.000235298	nAChRbeta2
3191	38	61	CG31145	A_09_P059136	FBtr0290056	0.873531	0.98873	-0.053681	13.374	65.1964	4.42e-07	5.08e-05	CG31145
1564	19	41	GstE6	A_09_P001976	FBtr0086674	0.614161	0.978631	0.169951	14.2648	89.4321	9.11e-08	1.42e-05	GstE6
29061	344	26	Hsp26	A_09_P042796	FBtr0076496	1.11915	0.964085	-0.243447	10.391	46.6486	2.29e-06	0.000161712	Hsp26
9751	116	14	LRR	A_09_P184485	FBtr0332912	0.882496	0.957141	-0.0841515	9.37776	57.1909	8.45e-07	7.89e-05	LRR
11469	136	40	CG10979	A_09_P186460	FBtr0078631	0.643772	0.948835	0.0920275	10.306	42.3352	3.66e-06	0.000224349	CG10979
31579	374	5	PCB	A_09_P079666	FBtr0088458	0.700372	0.948415	0.271067	10.3782	49.9287	1.64e-06	0.000126295	PCB
5933	71	6	raw	A_09_P117665	FBtr0340232	0.620376	0.942404	0.198084	12.2842	121.969	1.89e-08	3.69e-06	raw
20378	241	60	RpS11	A_09_P182490	FBtr0088006	0.665391	0.939074	-0.119794	17.1499	17.4376	0.000214188	0.00366776	RpS11
4528	54	43	KrT95D	A_09_P049546	FBtr0339250	0.677382	0.93388	-0.0229793	8.77278	35.8974	8.05e-06	0.00038718	KrT95D
31157	369	7	sd	A_09_P191940	FBtr0310313	0.721599	0.921299	0.0296449	9.4557	39.8773	4.88e-06	0.000276789	sd
4512	54	27	RpS13	A_09_P052521	FBtr0100541	0.961305	0.920583	-0.00607173	17.4753	141.488	8.87e-09	2.09e-06	RpS13
27694	328	14	Grip	A_09_P067476	FBtr0070865	0.755033	0.908893	0.148749	9.15239	120.567	2.01e-08	3.89e-06	Grip
39831	471	61	CG45186	A_09_P051556	FBtr0345113	0.620081	0.899809	0.16153	10.3377	22.0046	7.71e-05	0.00182784	CG45186
21166	250	84	GstE8	A_09_P001966	FBtr0086676	0.389482	0.893757	0.264123	11.6642	56.4709	8.99e-07	8.21e-05	GstE8
16823	199	64	Smg5	A_09_P117045	FBtr0343669	0.433222	0.889323	0.220789	10.8903	12.0032	0.00100688	0.0110343	Smg5
7024	83	83	RpL23A	A_09_P154225	FBtr0072805	0.81095	0.885615	-0.259829	16.9588	29.1894	2.13e-05	0.000746292	RpL23A
34209	405	13	AOX1	A_09_P075506	FBtr0083154	0.165728	0.881266	0.588756	11.3965	45.5723	2.56e-06	0.000175849	AOX1
30151	357	15	dpy	A_09_P017076	FBtr0332346	0.761413	0.877773	0.0656715	11.4382	50.9326	1.49e-06	0.000119071	dpy
22572	267	51	CG3940	A_09_P073386	FBtr0082179	0.502516	0.873862	0.190595	7.95539	14.2534	0.00050164	0.00668344	CG3940
15186	180	35	CG3764	A_09_P178140	FBtr0321285	0.743604	0.868137	0.0277691	7.78526	33.261	1.15e-05	0.000494082	CG3764
17092	202	79	Rim2	A_09_P018331	FBtr0077910	0.625206	0.867292	0.00497822	11.275	25.3297	4.08e-05	0.00116831	Rim2
9369	111	54	Strn-Mlck	A_09_P045821	FBtr0336652	0.764548	0.867147	0.100963	7.66818	61.2528	6.02e-07	6.28e-05	Strn-Mlck
15865	188	36	Gadd34	A_09_P046781	IP13186	1.06851	0.864222	-0.0940227	16.9032	54.2444	1.1e-06	9.49e-05	Gadd34
4657	56	4	Nipped-B	A_09_P169375	FBtr0334994	0.732273	0.862862	0.0445152	9.4129	82.812	1.34e-07	1.97e-05	Nipped-B
6611	79	8	sta	A_09_P009556	FBtr0070289	0.880119	0.858285	-0.0675363	16.6105	147.078	7.28e-09	1.77e-06	sta
16825	199	66	CG32280	A_09_P015171	FBtr0073032	0.785145	0.857497	0.074792	8.37773	46.6036	2.3e-06	0.000161834	CG32280
29512	349	54	Sox14	A_09_P051296	FBtr0343282	0.638681	0.856515	0.198165	9.49939	36.1896	7.75e-06	0.000376584	Sox14
7117	85	6	CG5953	A_09_P022761	FBtr0080874	0.416891	0.855694	0.336753	10.256	56.1672	9.24e-07	8.35e-05	CG5953
6334	75	68	Cam	A_09_P051956	FBtr0088001	0.560626	0.854686	-0.13043	13.4973	20.8412	9.83e-05	0.00213172	Cam
4654	56	1	mtd	A_09_P029706	FBtr0110933	1.09742	0.851081	-0.171288	12.792	110.368	3.14e-08	5.85e-06	mtd
26939	319	19	CG43340	A_09_P058651	FBtr0331952	0.901654	0.850191	-0.0408303	7.99328	84.071	1.24e-07	1.83e-05	CG43340
31631	374	58	Hsp23	A_09_P042791	FBtr0076453	0.985599	0.849921	-0.222888	10.0085	14.9766	0.000408366	0.00576489	Hsp23
36924	437	21	Atf3	A_09_P065416	FBtr0070244	0.792481	0.849709	0.123947	9.54813	44.7483	2.8e-06	0.000185582	Atf3
31019	367	39	Hr51	A_09_P007976	FBtr0114456	0.744529	0.848189	0.113935	9.269	53.494	1.17e-06	9.97e-05	Hr51
605	8	12	lilli	A_09_P064016	FBtr0077633	0.520161	0.845322	0.0203993	8.50669	36.7868	7.17e-06	0.000356092	lilli
2241	27	44	CG32264	A_09_P015111	FBtr0073188	0.444158	0.842271	0.0541942	9.56774	18.159	0.000179787	0.00325576	CG32264
9397	111	83	JhI-26	A_09_P065051	FBtr0087139	0.583416	0.840844	-0.0318308	9.37382	57.345	8.34e-07	7.82e-05	JhI-26
13864	164	66	Xbp1	A_09_P032791	FBtr0310044	0.323388	0.836586	-0.0327193	13.845	9.79286	0.00221298	0.0195499	Xbp1
10994	130	74	ImpL2	A_09_P145010	FBtr0073249	0.448157	0.835647	0.122667	14.7969	41.256	4.14e-06	0.000246309	ImpL2
33255	393	75	ear	A_09_P090840	M34460	0.796414	0.835549	-0.0241462	9.64731	19.0651	0.000145445	0.00278321	ear
22989	272	47	CG6701	A_09_P209270	FBtr0303990	0.51122	0.833343	0.382166	9.28192	47.3509	2.13e-06	0.000152792	CG6701
1744	21	53	InR	A_09_P176140	FBtr0084121	0.372162	0.832824	0.281218	8.59439	31.1591	1.57e-05	0.000600957	InR
28711	340	15	Snoo	A_09_P046351	FBtr0112717	0.59054	0.82595	0.20826	9.25369	30.7134	1.68e-05	0.000633652	Snoo
7732	92	28	RpL8	A_09_P153200	FBtr0072925	0.761549	0.815895	-0.0285498	16.8053	131.287	1.3e-08	2.79e-06	RpL8
3776	45	52	aay	A_09_P033236	FBtr0076457	0.688081	0.814286	-0.118418	9.80188	32.7594	1.24e-05	0.000515996	aay
4869	58	46	l(2)SH0834	A_09_P207430	FBtr0080062	0.605243	0.813206	0.180408	9.83845	52.5264	1.28e-06	0.000106437	l(2)SH0834
40707	482	7	bun	A_09_P167090	FBtr0300522	0.754349	0.810115	-0.04454	8.83859	49.3416	1.74e-06	0.000131991	bun
723	9	45	CG10962	A_09_P068361	FBtr0071263	0.00149981	0.808647	1.25165	11.1587	48.5321	1.89e-06	0.000140464	CG10962
13205	156	85	AGO1	A_09_P050286	FBtr0087613	0.516778	0.8059	-0.02317	11.0864	14.4035	0.000480351	0.00647647	AGO1
4381	52	63	Msp300	A_09_P050461	FBtr0303384	0.628657	0.805031	-0.282048	14.786	26.803	3.15e-05	0.000982364	Msp300
41583	492	35	Bsg	A_09_P012906	FBtr0079574	0.584987	0.804681	0.101675	11.1941	34.8181	9.3e-06	0.000430433	Bsg
10308	122	63	eIF-4a	A_09_P043096	FBtr0079177	0.61237	0.80346	-0.0863505	15.9584	27.0337	3.03e-05	0.000950902	eIF-4a
29909	354	27	CG7029	A_09_P070431	FBtr0084312	0.444228	0.796609	0.179825	11.5568	33.0782	1.18e-05	0.000499225	CG7029
4553	54	69	CG6845	A_09_P027836	FBtr0273353	0.770139	0.796189	-0.226112	10.7956	48.3584	1.92e-06	0.000141999	CG6845
5267	63	19	Unr	A_09_P169965	FBtr0076661	0.338468	0.795167	0.156665	11.0057	10.4839	0.00170798	0.0160996	Unr
36918	437	15	Abl	A_09_P041081	FBtr0112790	0.244248	0.79487	0.306367	10.26	13.8301	0.000567995	0.00729545	Abl
7626	91	7	MTA1-like	A_09_P049831	FBtr0078733	0.382177	0.793987	0.165592	10.3186	11.067	0.00138568	0.0138781	MTA1-like
27213	322	40	hipk	A_09_P050236	FBtr0072551	0.6658	0.792199	0.124824	12.9849	40.2009	4.69e-06	0.000270721	hipk
29499	349	41	CG1648	A_09_P005811	FBtr0088493	0.295274	0.788366	0.423489	7.78939	53.3971	1.18e-06	0.000100177	CG1648
15703	186	44	CG3348	A_09_P063236	FBtr0085172	-0.360248	0.788332	0.597898	10.0879	46.5662	2.31e-06	0.000161834	CG3348
42136	498	82	CG30389	A_09_P049781	FBtr0330235	0.366537	0.787903	0.140313	8.65867	21.6896	8.23e-05	0.00189937	CG30389
1058	13	41	CG3065	A_09_P128490	FBtr0072155	0.741058	0.786155	0.0243377	8.86616	54.3389	1.09e-06	9.43e-05	CG3065
10841	129	4	Gpo-1	A_09_P032906	FBtr0087309	0.517812	0.786127	0.327412	13.2536	56.4552	9.01e-07	8.21e-05	Gpo-1
4408	53	5	RpS30	A_09_P069701	FBtr0083969	0.760435	0.783856	-0.051737	16.7152	127.593	1.5e-08	3.06e-06	RpS30
5003	60	10	Imp	A_09_P051466	FBtr0073417	0.471634	0.781623	0.0248715	9.94236	16.1722	0.000295533	0.00459816	Imp
16461	195	40	RpL37A	A_09_P065656	FBtr0079017	0.731858	0.780255	0.0380345	17.0014	33.6868	1.09e-05	0.000474352	RpL37A
25705	304	56	CG9821	A_09_P219060	FBtr0081931	0.554689	0.777388	0.25784	9.71009	30.9309	1.62e-05	0.000618283	CG9821
4222	50	74	simj	A_09_P012756	FBtr0076263	0.620161	0.776974	-0.238938	10.4725	34.7036	9.45e-06	0.000434958	simj
13437	159	62	CG18171	A_09_P028476	FBtr0072800	0.913292	0.776862	-0.300008	7.55352	63.7171	4.96e-07	5.43e-05	CG18171
27179	322	6	CycT	A_09_P049806	LD02329	0.28616	0.775019	0.168686	10.1975	8.59747	0.00357752	0.0280908	CycT
14776	175	47	CG14857	A_09_P051761	L28953	0.622321	0.77372	-0.307756	15.4123	19.0227	0.000146868	0.00280163	CG14857
16864	200	20	cue	A_09_P012866	FBtr0072706	0.612514	0.773613	0.245108	13.7123	53.2694	1.2e-06	0.000100603	cue
8174	97	45	koi	A_09_P196225	FBtr0335512	0.241109	0.77337	0.147187	10.0771	10.1892	0.00190453	0.0174873	koi
4648	55	80	CG42668	A_09_P201820	FBtr0302673	0.651767	0.773121	-0.0786223	12.7051	56.2154	9.2e-07	8.34e-05	CG42668
7336	87	57	Cyp4d2	A_09_P013211	FBtr0070387	0.738053	0.772056	-0.247112	7.34864	46.4423	2.34e-06	0.000163571	Cyp4d2
3929	47	36	RpL13	A_09_P012991	FBtr0079888	0.612357	0.771431	-0.107598	16.7674	21.8125	8.02e-05	0.00187127	RpL13
24947	295	59	Baldspot	A_09_P049886	FBtr0075356	0.687501	0.770354	-0.204829	12.453	15.9852	0.000310468	0.00476866	Baldspot
17728	210	40	SNF4Agamma	A_09_P077876	FBtr0084020	0.634141	0.770059	0.355626	11.5973	72.8992	2.54e-07	3.31e-05	SNF4Agamma
6057	72	46	chinmo	A_09_P060371	FBtr0077877	0.825118	0.769761	-0.319972	10.0982	63.421	5.07e-07	5.53e-05	chinmo
6270	75	4	shep	A_09_P204815	FBtr0333289	0.563453	0.767826	-0.0416706	12.2617	60.5082	6.4e-07	6.53e-05	shep
19332	229	33	CG5646	A_09_P072371	FBtr0085210	0.381388	0.765016	0.116896	9.70113	43.8684	3.08e-06	0.000198721	CG5646
7991	95	32	CG13315	A_09_P063666	FBtr0076530	0.580782	0.763705	0.154692	8.23669	53.1094	1.22e-06	0.000101532	CG13315
1398	17	44	CG3008	A_09_P019341	FBtr0077389	0.398391	0.762619	0.188105	10.3233	50.1687	1.61e-06	0.0001253	CG3008
4910	59	2	Prestin	A_09_P186065	FBtr0075153	0.562989	0.761442	0.0669082	8.11279	46.8616	2.24e-06	0.000159679	Prestin
17407	206	58	yellow-f	A_09_P064401	FBtr0082723	0.808225	0.759127	-0.341118	11.5244	44.6499	2.83e-06	0.000186745	yellow-f
4972	59	64	CG34461	A_09_P198120	FBtr0112767	0.511149	0.758028	-0.0674259	9.47797	44.8765	2.76e-06	0.000183851	CG34461
20817	246	75	spen	A_09_P193310	FBtr0332337	0.580721	0.757183	0.0432831	9.676	10.45	0.00172935	0.0162601	spen
3622	43	68	ens	A_09_P206900	FBtr0113135	0.700594	0.755782	-0.176728	10.572	56.9583	8.62e-07	8.02e-05	ens
3152	38	22	CG7131	A_09_P068821	FBtr0083597	0.691527	0.753995	0.136453	7.41969	58.9241	7.29e-07	7.19e-05	CG7131
12357	146	81	PNUTS	A_09_P000166	FBtr0091489	0.743862	0.753339	-0.0865614	12.2009	36.3826	7.55e-06	0.000369923	PNUTS
22623	268	17	rhea	A_09_P032121	FBtr0333105	0.710071	0.753114	0.00981712	11.6959	65.8513	4.21e-07	4.92e-05	rhea
7937	94	63	RpL32	A_09_P043461	FBtr0085593	0.652273	0.752755	-0.184101	16.6711	27.4388	2.83e-05	0.000905721	RpL32
24194	286	67	osk	A_09_P043951	FBtr0081954	0.576107	0.750287	0.315369	7.43429	61.7384	5.79e-07	6.05e-05	osk
10340	123	10	jvl	A_09_P075151	FBtr0305694	0.640838	0.747398	0.0539071	9.98322	48.675	1.86e-06	0.00013939	jvl
16946	201	17	MFS3	A_09_P018161	FBtr0077958	0.737054	0.747266	-0.0599141	10.9554	19.7408	0.000124849	0.00250137	MFS3
38114	451	31	RhoGAP71E	A_09_P118795	FBtr0290065	0.469661	0.7461	0.197342	9.48752	39.4841	5.11e-06	0.000284412	RhoGAP71E
1829	22	53	pdgy	A_09_P079771	FBtr0073972	0.56299	0.74362	0.0623943	8.45853	70.5977	2.98e-07	3.78e-05	pdgy
8341	99	44	CG5455	A_09_P071986	FBtr0085015	0.23369	0.743057	0.407888	9.42519	20.5335	0.000104945	0.00223382	CG5455
16222	192	55	Pebp1	A_09_P149160	FBtr0084255	0.482722	0.741927	0.0132499	8.55824	16.7706	0.00025318	0.00413717	Pebp1
6194	74	13	GstE7	A_09_P001971	FBtr0086675	0.343419	0.739645	0.226791	10.7627	43.886	3.08e-06	0.000198721	GstE7
7233	86	39	RpL10	A_09_P077001	FBtr0299870	0.674998	0.738113	-0.212477	16.7222	19.4501	0.000133253	0.00261719	RpL10
5735	68	63	sqd	A_09_P044911	FBtr0082855	0.291855	0.737995	0.00413145	12.3414	14.417	0.000478488	0.00646103	sqd
11581	137	69	CG13117	A_09_P021191	FBtr0079864	0.490226	0.735236	0.018388	12.2238	26.9869	3.06e-05	0.000957278	CG13117
2039	25	8	hiw	A_09_P177445	FBtr0073970	0.558024	0.734042	0.0108132	9.46465	39.6344	5.02e-06	0.000281832	hiw
43492	514	81	fax	A_09_P050171	FBtr0100477	0.22486	0.731569	0.158544	12.5966	18.8658	0.000152276	0.00287352	fax
8155	97	26	deltaCOP	A_09_P153025	FBtr0070371	0.636526	0.731188	0.224101	11.7535	81.8179	1.42e-07	2.05e-05	deltaCOP
4189	50	41	Tg	A_09_P020581	FBtr0079533	0.953543	0.731032	-0.525784	8.64283	54.1458	1.11e-06	9.54e-05	Tg
635	8	42	Pdcd4	A_09_P038521	FBtr0073840	0.618974	0.728874	-0.11003	12.672	33.4638	1.12e-05	0.000485463	Pdcd4
29750	352	37	CG45050	A_09_P046166	FBtr0344370	0.515063	0.728082	0.130896	10.8343	39.0182	5.41e-06	0.000294868	CG45050
3890	46	82	Hers	A_09_P046621	FBtr0306520	0.371183	0.726989	0.0105774	7.72599	15.1866	0.000385256	0.00552763	Hers
22094	261	82	RpS9	A_09_P165450	FBtr0076423	0.554099	0.726789	-0.0567958	17.1756	17.9872	0.000187343	0.00334794	RpS9
4620	55	52	Atpalpha	A_09_P043806	FBtr0089512	0.679113	0.726137	-0.236622	9.52169	28.2044	2.49e-05	0.000831349	Atpalpha
2953	35	78	CG1582	A_09_P037491	FBtr0073403	0.218525	0.724863	0.218908	10.514	23.2252	6.05e-05	0.00153185	CG1582
31806	376	65	Sulf1	A_09_P160690	FBtr0083273	0.553402	0.722161	0.190291	8.31622	32.9751	1.2e-05	0.00050357	Sulf1
6752	80	64	Tspo	A_09_P017991	FBtr0078066	0.5919	0.721795	-0.125009	15.6445	33.4959	1.12e-05	0.000484883	Tspo
8389	100	7	ps	A_09_P136435	FBtr0302691	0.339891	0.719531	0.0923455	13.2395	12.4328	0.000875061	0.00998084	ps
2456	30	4	Mur29B	A_09_P014056	FBtr0079607	0.662504	0.718169	-0.267257	7.94155	28.7647	2.28e-05	0.000783584	Mur29B
10887	129	50	CG14411	A_09_P038726	FBtr0073946	0.486127	0.712809	0.0734946	8.70073	18.8031	0.000154503	0.00291027	CG14411
715	9	37	Arc2	A_09_P007646	FBtr0087547	0.298554	0.712705	0.329499	11.2513	44.2951	2.94e-06	0.000193006	Arc2
484	6	61	Kdm4B	A_09_P166305	FBtr0302054	0.514663	0.711982	0.0589996	8.74533	23.3294	5.93e-05	0.00151165	Kdm4B
5284	63	36	Dscam1	A_09_P166195	FBtr0089020	0.494201	0.705395	0.0499582	7.60808	25.547	3.93e-05	0.00114472	Dscam1
1742	21	51	CR44690	A_09_P211765	SD01284	0.811826	0.704366	-0.267526	9.72889	87.1679	1.04e-07	1.58e-05	CR44690
6274	75	8	Debcl	A_09_P134335	FBtr0086108	0.590144	0.701129	0.0943884	11.9232	62.8239	5.31e-07	5.69e-05	Debcl
1619	20	12	S6k	A_09_P134540	FBtr0077114	0.41977	0.699393	-0.063979	11.505	30.2759	1.79e-05	0.0006636	S6k
35144	416	19	Spn	A_09_P012831	FBtr0304621	0.566581	0.697217	0.0913723	7.14494	30.4703	1.74e-05	0.000649959	Spn
13400	159	25	Rab27	A_09_P130865	FBtr0070294	0.766156	0.696482	-0.178552	12.6387	54.5253	1.07e-06	9.39e-05	Rab27
20058	237	80	capu	A_09_P041571	FBtr0077511	0.698171	0.695067	-0.134018	12.2244	26.898	3.1e-05	0.000967867	capu
4022	48	44	bor	A_09_P134360	FBtr0083276	0.338827	0.694417	-0.00174048	13.1255	21.8286	8e-05	0.00186607	bor
19938	236	45	CG15312	A_09_P214965	FBtr0309221	0.619756	0.69408	0.0607644	6.88561	39.9023	4.86e-06	0.000276789	CG15312
2042	25	11	CG7091	A_09_P074541	FBtr0300278	0.742333	0.69381	-0.118794	9.63195	60.3211	6.5e-07	6.59e-05	CG7091
37090	439	20	Pde11	A_09_P127960	FBtr0112545	0.368586	0.692722	0.194833	9.72774	45.4019	2.61e-06	0.000177982	Pde11
4737	56	84	RhoGAP18B	A_09_P193030	FBtr0299624	0.548939	0.691287	-0.0455677	9.16995	23.0183	6.3e-05	0.00157191	RhoGAP18B
1240	15	55	l(1)G0320	A_09_P064826	FBtr0071372	0.522043	0.689148	-0.083872	11.6501	32.9068	1.21e-05	0.000507087	l(1)G0320
32668	386	80	CG5151	A_09_P175625	FBtr0307521	0.466655	0.687331	0.157764	10.7201	24.4449	4.8e-05	0.00130549	CG5151
10371	123	41	hts	A_09_P003161	FBtr0309113	0.676505	0.686556	-0.0920493	7.87331	53.3717	1.19e-06	0.000100222	hts
11451	136	22	csw	A_09_P186375	FBtr0070379	0.477209	0.686166	-0.0227849	8.91159	25.9336	3.67e-05	0.00109407	csw
18355	217	73	CG8147	A_09_P056576	FBtr0082060	0.511734	0.684557	-0.284335	10.2213	12.997	0.000731796	0.00878292	CG8147
16558	196	53	Arc1	A_09_P007636	FBtr0087560	0.184157	0.683601	-0.089579	15.615	11.3153	0.00127077	0.012999	Arc1
12277	146	1	GstE2	A_09_P001996	FBtr0086670	0.620313	0.681429	0.104198	11.4389	71.9206	2.71e-07	3.48e-05	GstE2
3697	44	58	AT11392	A_09_P177330	AT11392	0.548912	0.681417	-0.00165765	9.10911	31.2589	1.55e-05	0.00059712	AT11392
14521	172	47	Dgp-1	A_09_P079961	FBtr0086773	0.283776	0.681187	0.042178	12.7807	45.204	2.67e-06	0.000180421	Dgp-1
3556	43	2	alt	A_09_P076256	FBtr0089414	0.467495	0.680787	0.140238	12.6731	47.7151	2.05e-06	0.000148628	alt
29482	349	23	Tsp42Ed	A_09_P066596	FBtr0086181	0.204774	0.680361	0.421406	12.3211	38.712	5.62e-06	0.000300074	Tsp42Ed
10021	119	29	Not1	A_09_P056986	NM_001104449	0.384646	0.679954	-0.0306504	10.8644	15.8679	0.000320286	0.00486963	Not1
2259	27	62	Argk	A_09_P041326	FBtr0076543	0.365901	0.677629	0.0879537	14.3645	24.0556	5.16e-05	0.00137339	Argk
1740	21	49	Inos	A_09_P078011	FBtr0089329	0.38022	0.674865	0.0441896	15.7981	28.4374	2.4e-05	0.000811725	Inos
2257	27	60	CycG	A_09_P061691	FBtr0085802	0.25794	0.673942	0.040059	14.8098	12.499	0.000856635	0.00984551	CycG
21998	260	71	SCAP	A_09_P176080	FBtr0086027	0.585207	0.672747	-0.0102694	10.7527	15.0648	0.000398463	0.00566595	SCAP
8971	106	81	Moe	A_09_P013341	FBtr0071270	0.317658	0.672243	-0.142218	15.3557	11.0732	0.00138267	0.0138664	Moe
24218	287	6	Acn	A_09_P181790	FBtr0081144	0.549653	0.669746	0.0356704	9.57891	24.2667	4.96e-05	0.00133504	Acn
15932	189	18	CG10600	A_09_P160895	FBtr0331194	0.567224	0.6694	0.0706755	8.17399	53.109	1.22e-06	0.000101532	CG10600
6357	76	7	CG34417	A_09_P004311	FBtr0112703	0.479402	0.668763	0.118822	10.9574	33.228	1.16e-05	0.000495459	CG34417
18327	217	45	Gprk2	A_09_P170845	FBtr0334555	0.448342	0.6678	0.196581	10.8671	18.543	0.000164169	0.00304898	Gprk2
36585	433	19	Meltrin	A_09_P051261	FBtr0301498	0.582864	0.667642	0.194987	9.62577	60.6675	6.32e-07	6.48e-05	Meltrin
9625	114	56	RpS20	A_09_P031986	FBtr0083964	0.57713	0.665093	-0.218617	16.1367	21.156	9.19e-05	0.00203856	RpS20
4625	55	57	CG17691	A_09_P062106	FBtr0302410	0.614464	0.66482	-0.217063	8.23816	67.9043	3.61e-07	4.37e-05	CG17691
7137	85	27	tsr	A_09_P013476	FBtr0072188	0.815178	0.664622	-0.14489	16.7431	108.248	3.47e-08	6.35e-06	tsr
17721	210	33	CG11652	A_09_P055051	FBtr0076130	0.627102	0.663882	0.108589	10.5617	73.1777	2.49e-07	3.27e-05	CG11652
1818	22	42	RpL11	A_09_P029621	FBtr0086533	0.571025	0.663665	-0.163833	16.6346	36.2341	7.7e-06	0.00037499	RpL11
532	7	24	CG8949	A_09_P216815	FBtr0310525	0.349684	0.663498	0.00296288	10.6742	12.2575	0.000926199	0.0104007	CG8949
13319	158	29	RpLP2	A_09_P044456	FBtr0087105	0.711525	0.663471	-0.198794	16.6421	46.7957	2.25e-06	0.000160182	RpLP2
1477	18	39	stas	A_09_P039841	FBtr0074487	0.38004	0.660285	0.235135	11.6954	48.9922	1.8e-06	0.000135923	stas
23990	284	33	MED26	A_09_P049946	FBtr0089254	0.443115	0.657637	0.0788396	10.9324	32.2624	1.33e-05	0.000540188	MED26
6903	82	47	CG13631	A_09_P063211	FBtr0339253	0.420811	0.654222	-0.152411	13.4481	25.9121	3.68e-05	0.00109407	CG13631
22632	268	26	Ca-P60A	A_09_P168900	FBtr0072218	0.367334	0.654137	0.293993	8.88269	22.3938	7.13e-05	0.00172237	Ca-P60A
5123	61	45	PIG-S	A_09_P136885	FBtr0339112	0.476887	0.653844	-0.339637	11.3032	23.1622	6.13e-05	0.00154439	PIG-S
14071	167	20	Caf1-180	A_09_P050316	FBtr0071228	0.307381	0.653822	0.0307228	10.9606	7.38006	0.00612894	0.0418756	Caf1-180
20172	239	24	pan	A_09_P049576	FBtr0334301	0.508772	0.653237	0.0710627	11.7872	17.3953	0.000216435	0.0036894	pan
22243	263	61	CG42666	A_09_P077241	FBtr0302657	0.819189	0.6525	-0.126308	10.3427	42.3984	3.63e-06	0.000223658	CG42666
21365	253	32	Muc68D	A_09_P203795	GM02743	0.466058	0.650825	0.0125108	8.12887	24.9595	4.37e-05	0.00122332	Muc68D
18527	219	76	RabX4	A_09_P059061	FBtr0084736	0.723924	0.650735	-0.0924721	8.93084	28.7629	2.28e-05	0.000783584	RabX4
9824	117	2	brat	A_09_P012186	FBtr0081158	0.446693	0.650166	0.161961	11.2308	38.7336	5.6e-06	0.000299632	brat
33573	397	56	pum	A_09_P051151	FBtr0081992	0.424245	0.649753	0.19604	12.4842	16.1961	0.000293688	0.00457176	pum
36694	434	44	Socs36E	A_09_P045976	FBtr0081040	0.268101	0.649447	0.394677	10.618	21.944	7.81e-05	0.0018427	Socs36E
6510	77	77	CG15861	A_09_P027771	FBtr0072410	0.664	0.64912	-0.230847	10.4092	52.9605	1.23e-06	0.000102553	CG15861
1192	15	6	Lon	A_09_P034681	FBtr0074967	0.405005	0.648923	0.140148	10.1512	59.0035	7.25e-07	7.17e-05	Lon
1337	16	68	Alr	A_09_P213355	FBtr0331763	0.471149	0.64662	0.187797	11.4485	56.9186	8.65e-07	8.02e-05	Alr
32690	387	17	sug	A_09_P007086	FBtr0087789	0.228603	0.646404	0.436334	7.63406	37.7592	6.33e-06	0.000326744	sug
41480	491	17	Ec3	A_09_P170565	NP648520	0.538771	0.64629	0.125202	7.93262	55.2704	1e-06	8.84e-05	Ec3
1573	19	50	Rm62	A_09_P118095	FBtr0309319	0.625925	0.646086	-0.273811	12.6945	70.1546	3.07e-07	3.86e-05	Rm62
28495	337	54	CG9663	A_09_P018911	FBtr0077604	0.47758	0.644253	0.300081	10.9957	43.9231	3.06e-06	0.000198381	CG9663
4926	59	18	fend	A_09_P068436	FBtr0071349	0.273461	0.642722	0.113306	9.21698	23.1335	6.16e-05	0.00154897	fend
32330	382	81	RpS25	A_09_P048791	FBtr0082369	0.705233	0.642316	-0.145361	17.5753	60.9184	6.19e-07	6.38e-05	RpS25
14368	170	63	Ser	A_09_P050791	SD02026	0.538056	0.64199	-0.0621836	13.781	23.8562	5.36e-05	0.00140703	Ser
20577	244	5	Vkor	A_09_P000226	FBtr0091510	0.780527	0.641925	-0.146349	10.0908	51.9964	1.35e-06	0.000109967	Vkor
7976	95	17	Dys	A_09_P091350	FBtr0110919	0.725576	0.641718	-0.198922	9.16645	55.5532	9.75e-07	8.67e-05	Dys
12549	149	21	CG18155	A_09_P137120	FBtr0071051	0.750465	0.639534	-0.160464	8.0653	84.187	1.23e-07	1.83e-05	CG18155
25801	305	67	bves	A_09_P050951	FBtr0077246	0.457403	0.639277	0.0139934	8.87563	15.1305	0.000391279	0.00558851	bves
3123	37	78	Calr	A_09_P011516	FBtr0082103	0.287868	0.639229	0.244891	16.3037	26.3273	3.42e-05	0.00104412	Calr
23460	278	10	RpL27A	A_09_P012436	FBtr0077452	0.686733	0.638775	-0.0977777	17.5866	79.8546	1.61e-07	2.28e-05	RpL27A
42624	504	61	kis	A_09_P049536	FBtr0299837	0.410179	0.634472	0.0829913	11.7184	14.213	0.000507555	0.00674704	kis
3420	41	36	prominin-like	A_09_P078261	FBtr0073120	0.540056	0.633524	-0.234986	11.5361	17.2377	0.000225072	0.00381016	prominin-like
13668	162	39	CG33229	A_09_P017211	FBtr0072499	0.641053	0.632435	-0.0266714	10.4859	46.6322	2.29e-06	0.000161733	CG33229
22608	268	2	PAN2	A_09_P050046	FBtr0088654	0.417824	0.631238	0.1928	8.75926	14.47	0.00047126	0.00638684	PAN2
325	4	72	RpL40	A_09_P009936	FBtr0077470	0.412726	0.629666	-0.150468	16.2414	39.6923	4.99e-06	0.000280544	RpL40
36820	436	1	CG14183	A_09_P034851	FBtr0074907	0.549078	0.629223	0.0546994	7.612	38.0782	6.08e-06	0.000317162	CG14183
14901	177	3	Cip4	A_09_P163045	FBtr0306534	0.758634	0.626864	-0.00189789	9.66508	47.2106	2.16e-06	0.000154517	Cip4
11116	132	26	CG14778	A_09_P139860	FBtr0070254	0.594115	0.626619	0.0182969	7.35672	73.5714	2.42e-07	3.2e-05	CG14778
32908	389	65	kek1	A_09_P030826	FBtr0332210	0.204346	0.626132	0.59614	10.6725	36.9967	6.97e-06	0.000349477	kek1
19268	228	54	NKAIN	A_09_P195580	FBtr0305056	0.549567	0.623131	0.0227931	10.0921	14.2051	0.000508726	0.00675785	NKAIN
14383	170	79	CG30339	A_09_P058116	FBtr0088534	0.6318	0.622915	-0.0676994	10.299	32.2146	1.34e-05	0.000541769	CG30339
14783	175	54	Sur	A_09_P134495	FBtr0290268	0.588491	0.621826	-0.111061	10.6882	20.1892	0.000113089	0.00234833	Sur
29303	347	14	dop	A_09_P049791	FBtr0332091	0.318931	0.620919	0.267365	8.98862	19.107	0.000144056	0.00277147	dop
16751	198	77	RpL15	A_09_P065661	FBtr0113743	0.567542	0.620777	-0.255722	16.4584	18.4464	0.00016794	0.00309925	RpL15
15868	188	39	Tret1-1	A_09_P057391	FBtr0088073	0.407083	0.620426	-0.155799	7.51639	26.4296	3.36e-05	0.00103168	Tret1-1
6078	72	67	Cnot4	A_09_P187300	FBtr0331637	0.251121	0.620298	0.0593125	7.70941	13.3895	0.000648451	0.00809332	Cnot4
20146	238	83	Gadd45	A_09_P197075	FBtr0089049	0.177288	0.618775	0.276039	10.3913	18.4182	0.000169061	0.00311032	Gadd45
3208	38	78	CG7686	A_09_P079446	FBtr0088245	0.482191	0.618469	0.00154766	12.7243	44.0194	3.03e-06	0.000197447	CG7686
27104	321	16	Nedd4	A_09_P047461	FBtr0331843	0.443853	0.615691	0.156286	9.66878	14.986	0.000407301	0.00575166	Nedd4
30264	358	44	ste24b	A_09_P008536	FBtr0087060	0.617954	0.615052	0.0396642	8.21562	53.1593	1.21e-06	0.000101439	ste24b
16268	193	16	daw	A_09_P018706	FBtr0077721	0.209695	0.615001	0.478193	9.33382	37.2093	6.79e-06	0.000342547	daw
23926	283	54	CG30062	A_09_P057511	FBtr0303158	0.307757	0.612807	0.171894	7.36227	16.0771	0.000303017	0.00468554	CG30062
44129	522	41	Rpt6R	A_09_P189865	TC229644	0.333887	0.61268	0.224299	10.0326	13.8174	0.000570141	0.00731766	Rpt6R
5221	62	58	Vha16-1	A_09_P010191	FBtr0086152	0.656764	0.612317	-0.240821	14.7474	61.0536	6.12e-07	6.36e-05	Vha16-1
5407	64	74	pigs	A_09_P067661	FBtr0070948	0.482078	0.611569	-0.112023	11.984	31.2211	1.55e-05	0.000598965	pigs
23630	280	12	Pdk1	A_09_P103920	FBtr0072466	0.521391	0.611452	0.0891742	11.3477	29.2135	2.12e-05	0.000744437	Pdk1
9392	111	78	hng3	A_09_P028091	FBtr0072601	0.702347	0.611216	-0.178218	7.60751	37.0425	6.93e-06	0.000348388	hng3
5992	71	66	CG8677	A_09_P049996	FBtr0331677	0.263462	0.610763	-0.0645071	9.39576	9.80394	0.00220359	0.0195007	CG8677
393	5	55	por	A_09_P108120	FBtr0074577	0.560783	0.610401	-0.118939	7.87431	33.8996	1.06e-05	0.000466487	por
5858	70	16	tlk	A_09_P049241	FBtr0301659	0.508184	0.610223	-0.0788905	12.4158	21.1008	9.3e-05	0.00205516	tlk
6100	73	4	CG1647	A_09_P050201	FBtr0085326	0.19589	0.609873	0.170608	9.4737	13.3371	0.000658914	0.00817651	CG1647
29675	351	47	Paip2	A_09_P074546	FBtr0082693	0.240228	0.608189	0.294893	10.9197	11.0759	0.00138139	0.0138567	Paip2
17153	203	56	RpS17	A_09_P011476	FBtr0076479	0.611069	0.608138	-0.121962	16.5772	10.0411	0.00201337	0.0182191	RpS17
27949	331	14	sina	A_09_P186595	FBtr0075332	0.297171	0.606296	0.110133	10.6328	9.37728	0.00260242	0.0220845	sina
3537	42	68	kug	A_09_P210245	FBtr0332722	0.434357	0.605939	-0.00552484	8.50462	24.905	4.41e-05	0.00123212	kug
27062	320	58	sage	A_09_P012786	FBtr0346321	0.267268	0.605071	0.176059	7.671	18.9652	0.000148822	0.0028329	sage
9134	108	74	CR44526	A_09_P222106	FBtr0100886	0.419256	0.604417	-0.201533	12.1585	7.83025	0.00499053	0.0360972	CR44526
8062	96	18	CG4096	A_09_P090240	GM07634	0.547797	0.603793	-0.147657	10.3901	40.1328	4.73e-06	0.000272564	CG4096
15691	186	32	hrg	A_09_P051591	FBtr0111010	0.787183	0.602895	-0.121955	11.193	93.596	7.24e-08	1.17e-05	hrg
538	7	30	Pat1	A_09_P067646	FBtr0070945	0.520561	0.602884	-0.0398952	11.0887	53.5471	1.17e-06	9.94e-05	Pat1
2484	30	32	CG14005	A_09_P019711	FBtr0079160	0.724588	0.602679	-0.204324	10.1997	63.3096	5.12e-07	5.54e-05	CG14005
8569	102	17	Trn	A_09_P077121	FBtr0077000	0.528686	0.601703	-0.132206	12.7074	35.0416	9.03e-06	0.000421963	Trn
882	11	35	myo	A_09_P218970	FBtr0089094	0.42738	0.601029	-0.133251	10.2012	17.8633	0.000193029	0.00342124	myo
27007	320	2	Set1	A_09_P050601	FBtr0113870	0.539089	0.601011	-0.149404	10.2593	43.7244	3.13e-06	0.000201039	Set1
32971	390	43	wnd	A_09_P034701	FBtr0074963	0.564044	0.600745	0.195836	10.1359	42.8804	3.44e-06	0.000215788	wnd
17596	208	77	CG34134	A_09_P002646	FBtr0110894	0.576199	0.600317	-0.108472	11.3951	20.7614	9.99e-05	0.00215853	CG34134
17213	204	31	CG34194	A_09_P003146	FBtr0112387	0.545915	0.600248	0.136978	11.8435	49.5315	1.71e-06	0.0001302	CG34194
26904	318	69	Rpn9	A_09_P045246	FBtr0084470	-0.600037	-0.600538	0.083055	12.5402	14.1055	0.000523718	0.00689035	Rpn9
42349	501	41	CG13742	A_09_P182035	FBtr0300369	-0.379046	-0.601252	-0.142391	8.45707	28.0358	2.56e-05	0.000847181	CG13742
40438	478	76	CG3335	A_09_P054461	FBtr0076383	-0.684641	-0.601281	-0.00218058	10.8257	49.8042	1.66e-06	0.000127625	CG3335
30295	358	75	COX6B	A_09_P040661	FBtr0074815	-0.404156	-0.601527	-0.123271	14.2716	16.7769	0.000252769	0.00413427	COX6B
31312	370	78	CG30015	A_09_P057336	FBtr0113356	-0.496838	-0.602086	-0.176325	9.98734	33.8652	1.06e-05	0.000467217	CG30015
34967	414	10	CG5359	A_09_P073341	FBtr0082215	-0.510776	-0.604595	-0.112237	8.9685	53.45	1.18e-06	9.99e-05	CG5359
14504	172	30	CG7458	A_09_P179615	FBtr0078475	-0.47624	-0.605148	-0.026744	7.18254	34.0482	1.03e-05	0.000461188	CG7458
34234	405	39	Prosalpha7	A_09_P198480	FBtr0089998	-0.58216	-0.606362	0.101446	14.0529	62.7009	5.37e-07	5.7e-05	Prosalpha7
38767	459	6	CG12014	A_09_P029116	FBtr0073077	-0.664812	-0.606489	-0.201397	11.3555	43.7596	3.12e-06	0.000200545	CG12014
40549	480	17	CG32278	A_09_P015161	FBtr0073033	-0.589525	-0.60781	-0.0287474	10.9388	42.1316	3.74e-06	0.000228375	CG32278
36993	438	7	CG18661	A_09_P063881	FBtr0079763	-0.596073	-0.610282	-0.110222	10.7124	48.4914	1.9e-06	0.000140806	CG18661
25618	303	54	CG7530	A_09_P187415	FBtr0083019	-0.315305	-0.610819	-0.291274	9.90549	9.43979	0.00253892	0.0216805	CG7530
38328	453	75	Oda	A_09_P146045	FBtr0088013	-0.527886	-0.611424	-0.12201	13.81	57.5056	8.23e-07	7.79e-05	Oda
43555	515	59	ghi	A_09_P014351	FBtr0076462	-0.370312	-0.611539	-0.0562753	11.6421	23.349	5.91e-05	0.00150829	ghi
41498	491	35	csul	A_09_P164630	FBtr0089871	-0.438863	-0.612212	0.0130859	8.52636	30.6548	1.69e-05	0.000636119	csul
11331	134	72	CG13004	A_09_P039601	FBtr0112996	-0.379061	-0.613008	-0.444978	7.85109	27.6473	2.73e-05	0.000887912	CG13004
33695	399	8	CG12560	A_09_P020576	FBtr0300761	-0.355047	-0.614504	-0.361852	7.95102	50.773	1.51e-06	0.000120482	CG12560
11493	136	64	CG32407	A_09_P015476	FBtr0077032	-0.380048	-0.615046	-0.399859	8.32375	22.4165	7.1e-05	0.0017164	CG32407
35886	424	83	CG8939	A_09_P039301	FBtr0074138	-0.670094	-0.615189	-0.0672943	9.78909	39.0471	5.39e-06	0.000294244	CG8939
36898	436	79	CG6006	A_09_P139250	FBtr0113477	-0.537178	-0.615566	-0.00452283	6.50554	58.1641	7.78e-07	7.48e-05	CG6006
42666	505	18	CG14286	A_09_P217925	FBtr0083710	-0.651409	-0.616152	-0.106546	11.7744	60.1832	6.57e-07	6.65e-05	CG14286
44315	524	57	CG11961	A_09_P009461	FBtr0086520	-0.495347	-0.616982	-0.26766	11.0437	40.7871	4.38e-06	0.000257829	CG11961
28274	335	1	mrn	A_09_P164290	FBtr0075595	-0.456884	-0.617975	-0.0981488	8.72191	33.2448	1.16e-05	0.000494749	mrn
37977	449	62	LanB2	A_09_P043316	FBtr0076382	-0.643965	-0.618514	0.0577636	13.5887	36.3756	7.56e-06	0.000369923	LanB2
27368	324	28	Art4	A_09_P073331	FBtr0082150	-0.549396	-0.618838	0.0250119	11.757	35.5447	8.44e-06	0.000401133	Art4
41514	491	51	Nop56	A_09_P070196	FBtr0084230	-0.688901	-0.619902	-0.037009	12.9827	75.7331	2.1e-07	2.86e-05	Nop56
27851	330	1	aos	A_09_P010711	FBtr0075408	-0.461638	-0.622056	-0.114184	6.41777	45.0616	2.71e-06	0.000182923	aos
26315	311	72	Rrp45	A_09_P039561	FBtr0074355	-0.515324	-0.622599	-0.0827115	11.0392	24.2164	5.01e-05	0.00134573	Rrp45
29270	346	66	Clp	A_09_P212170	FBtr0078011	-0.664378	-0.623178	0.190477	8.65016	29.4515	2.04e-05	0.000727687	Clp
40881	484	12	pch2	A_09_P059886	FBtr0081898	-0.46667	-0.624219	-0.17768	13.1248	59.6276	6.88e-07	6.88e-05	pch2
24269	287	57	kz	A_09_P043021	FBtr0070419	-0.555447	-0.624623	-0.0786271	10.3121	24.6197	4.65e-05	0.00127616	kz
42766	506	34	CG7149	A_09_P020491	FBtr0079496	-0.479552	-0.62464	-0.101524	8.27448	38.8645	5.51e-06	0.000297309	CG7149
36159	428	17	Art8	A_09_P021876	FBtr0080162	-0.672047	-0.625978	0.144452	11.6143	62.781	5.33e-07	5.69e-05	Art8
22003	260	76	Cdk1	A_09_P164735	FBtr0080051	-0.53948	-0.630887	-0.163135	13.4694	13.9714	0.00054474	0.00708502	Cdk1
33763	399	76	CG13192	A_09_P006551	FBtr0088031	-0.511467	-0.63332	-0.0556371	9.87355	22.3432	7.2e-05	0.00173526	CG13192
42007	497	37	CG2982	A_09_P066981	FBtr0070648	-0.583281	-0.634948	-0.00256114	10.3329	58.7446	7.41e-07	7.26e-05	CG2982
18377	218	11	Usp39	A_09_P221190	FBtr0074643	-0.515688	-0.635615	-0.0231509	7.91457	41.445	4.05e-06	0.000242237	Usp39
20191	239	43	dx	A_09_P222005	FBtr0070914	-0.335785	-0.635674	-0.053267	9.33847	13.0084	0.000729192	0.00876335	dx
10533	125	34	CG6340	A_09_P039006	FBtr0074040	-0.523844	-0.637512	-0.132479	9.56704	27.3361	2.88e-05	0.000918249	CG6340
17274	205	9	CG14544	A_09_P071911	FBtr0084969	-0.642919	-0.637532	-0.0155031	8.28839	37.9668	6.17e-06	0.000320147	CG14544
44816	530	50	Prosbeta1	A_09_P109005	FBtr0087262	-0.749189	-0.642879	0.0667063	13.6963	69.6966	3.17e-07	3.96e-05	Prosbeta1
21407	253	75	CG2911	A_09_P142875	FBtr0078740	-0.668069	-0.643043	-0.0122592	10.0501	30.4597	1.74e-05	0.000650477	CG2911
42695	505	47	vkg	A_09_P031486	FBtr0079036	-0.570515	-0.648813	-0.143974	12.3806	44.9453	2.74e-06	0.000183851	vkg
37515	444	23	gb	A_09_P072231	FBtr0085132	-0.423567	-0.649584	-0.0592352	10.1909	33.8244	1.07e-05	0.0004685	gb
20338	241	20	CG7878	A_09_P164680	FBtr0113205	-0.548357	-0.654594	0.018893	9.46559	37.3936	6.63e-06	0.000338197	CG7878
18693	221	72	tkv	A_09_P009736	FBtr0079089	-0.296892	-0.657194	-0.143932	8.3602	13.9845	0.000542639	0.00707678	tkv
13701	162	73	r-l	A_09_P052376	FBtr0084038	-0.691506	-0.658454	-0.0825667	7.41258	31.1667	1.57e-05	0.000600957	r-l
28707	340	11	Bub3	A_09_P164965	FBtr0085465	-0.497395	-0.659072	-0.0685829	9.55517	39.368	5.19e-06	0.000285848	Bub3
41392	490	14	GstE12	A_09_P079716	FBtr0072436	-0.369601	-0.662044	-0.329007	8.40008	56.9077	8.66e-07	8.02e-05	GstE12
41136	487	12	Got2	A_09_P042591	FBtr0077867	-0.730904	-0.662296	-0.0597401	13.7155	57.4381	8.27e-07	7.79e-05	Got2
34325	406	46	lqfR	A_09_P109040	FBtr0299516	-0.488797	-0.664755	-0.0521365	8.63583	43.9501	3.05e-06	0.000198078	lqfR
20655	244	83	ATPsynbeta	A_09_P012011	FBtr0333672	-0.471815	-0.664804	-0.196072	14.3956	15.773	0.000328511	0.00495783	ATPsynbeta
34674	410	57	CG13077	A_09_P023551	FBtr0081257	-0.640939	-0.665074	-0.0640889	9.56584	42.524	3.58e-06	0.000221098	CG13077
41247	488	39	Rpn2	A_09_P117385	FBtr0334532	-0.601689	-0.666165	-0.011325	14.0517	65.9421	4.18e-07	4.91e-05	Rpn2
34828	412	41	blw	A_09_P173145	JV221752	-0.653423	-0.666531	0.227435	10.43	33.0045	1.2e-05	0.000502866	blw
40228	476	35	LanB1	A_09_P043311	FBtr0079490	-0.484938	-0.667418	-0.206098	13.9813	46.3009	2.37e-06	0.000165355	LanB1
40231	476	38	ntc	A_09_P182935	FBtr0073185	-0.365817	-0.669439	-0.105148	8.55444	36.8063	7.15e-06	0.000355588	ntc
30934	366	39	LBR	A_09_P026196	FBtr0071711	-0.258541	-0.670626	-0.114832	12.314	13.1897	0.000689394	0.00844498	LBR
44282	524	24	ssp	A_09_P166410	FBtr0075992	-0.534413	-0.67093	-0.0660463	8.23238	32.9751	1.2e-05	0.00050357	ssp
39709	470	24	Patr-1	A_09_P065121	FBtr0083392	-0.320238	-0.672761	-0.0248961	8.62626	14.6436	0.00044849	0.00617261	Patr-1
27216	322	43	Gbp	A_09_P008621	FBtr0086986	-0.631834	-0.67339	-0.165813	8.5022	58.3004	7.69e-07	7.43e-05	Gbp
37282	441	43	CG31436	A_09_P059841	FBtr0084830	-0.7342	-0.674362	0.0759988	7.70916	61.0029	6.15e-07	6.36e-05	CG31436
40093	474	70	CG9008	A_09_P065381	FBtr0346632	-0.704773	-0.676926	-0.0901505	6.8838	53.646	1.16e-06	9.88e-05	CG9008
11473	136	44	REG	A_09_P203290	FBtr0073730	-0.304486	-0.677707	-0.330833	11.2073	13.9709	0.000544816	0.00708502	REG
31746	376	5	Prosbeta4	A_09_P022791	FBtr0080936	-0.696218	-0.679978	0.0192627	14.8182	63.1521	5.18e-07	5.57e-05	Prosbeta4
37771	447	25	UGP	A_09_P183705	FBtr0301698	-0.506868	-0.681239	-0.135513	7.40579	53.0013	1.23e-06	0.000102357	UGP
10966	130	46	CG3746	A_09_P197121	GM15484	-0.554848	-0.682207	-0.226332	11.5065	28.5868	2.34e-05	0.00079827	CG3746
41866	495	66	Rs1	A_09_P032841	FBtr0088788	-0.603589	-0.682475	-0.0477543	9.19252	42.3588	3.65e-06	0.000224053	Rs1
35912	425	25	CG13902	A_09_P165100	FBtr0300712	-0.563183	-0.683015	0.0452506	8.50196	58.6612	7.46e-07	7.27e-05	CG13902
29055	344	20	CG2875	A_09_P066881	FBtr0070586	-0.626364	-0.683288	-0.116927	12.8001	86.4453	1.08e-07	1.63e-05	CG2875
38785	459	24	NANS	A_09_P074341	FBtr0082588	-0.44417	-0.690957	-0.163988	7.00873	29.6992	1.96e-05	0.000710598	NANS
38490	455	67	nmd	A_09_P164320	FBtr0080065	-0.322582	-0.692444	-0.08308	10.8846	27.597	2.76e-05	0.000892819	nmd
29227	346	23	CG32368	A_09_P015351	FBtr0076749	-0.691629	-0.692617	0.163942	14.1403	82.5408	1.36e-07	1.99e-05	CG32368
39029	462	13	Tequila	A_09_P076426	FBtr0344981	-0.699933	-0.700781	-0.0690567	9.78214	74.806	2.23e-07	2.99e-05	Tequila
31299	370	65	CG4733	A_09_P112060	FBtr0301117	-0.67382	-0.702321	0.0811745	6.99977	56.1981	9.21e-07	8.34e-05	CG4733
26509	314	12	Caf1	A_09_P164395	FBtr0083052	-0.498689	-0.703793	-0.109705	9.19051	33.0424	1.19e-05	0.000501092	Caf1
44737	529	56	CG7137	A_09_P009401	FBtr0086505	-0.799924	-0.708982	-0.0313852	10.8449	65.4379	4.34e-07	5.04e-05	CG7137
33829	400	57	Tif-IA	A_09_P221945	FBtr0085955	-0.536623	-0.720888	-0.0192712	11.0828	19.8692	0.000121337	0.00245615	Tif-IA
39529	468	13	CG13563	A_09_P216620	FBtr0113117	-0.75244	-0.722536	-0.109464	8.31203	67.2855	3.78e-07	4.55e-05	CG13563
42064	498	10	WRNexo	A_09_P068851	FBtr0083586	-0.385881	-0.728941	-0.425661	10.9028	31.4471	1.5e-05	0.000586614	WRNexo
23236	275	41	Tango6	A_09_P167665	FBtr0081133	-0.533968	-0.730529	-0.0139553	7.3526	31.5992	1.47e-05	0.000577012	Tango6
29183	345	64	Pex12	A_09_P018056	FBtr0078010	-0.420032	-0.73842	0.0921475	8.63423	39.4296	5.15e-06	0.000285329	Pex12
9886	117	64	jigr1	A_09_P183675	FBtr0084887	-0.274976	-0.739382	-0.411385	7.49289	32.5445	1.28e-05	0.000526851	jigr1
33690	399	3	E(spl)m2-BFM	A_09_P199155	FBtr0084981	-0.55933	-0.742547	-0.192697	7.10621	74.8624	2.22e-07	2.99e-05	E(spl)m2-BFM
24971	295	83	CLIP-190	A_09_P147720	FBtr0301442	-0.495189	-0.751702	-0.331627	8.21409	25.5216	3.95e-05	0.00114685	CLIP-190
35760	423	42	CG14966	A_09_P028996	FBtr0073108	-0.645836	-0.753114	-0.11681	11.9814	54.1561	1.1e-06	9.54e-05	CG14966
23906	283	34	vito	A_09_P015506	FBtr0077119	-0.721988	-0.754076	-0.00942258	12.2352	64.7981	4.56e-07	5.18e-05	vito
44656	528	60	Hsc70-4	A_09_P042771	FBtr0083057	-0.692176	-0.755577	-0.0378774	16.0934	42.6951	3.51e-06	0.000218059	Hsc70-4
30888	365	78	CG5966	A_09_P067481	FBtr0070866	-0.42418	-0.758022	-0.319483	12.0335	35.7746	8.18e-06	0.00039311	CG5966
27275	323	17	14-3-3zeta	A_09_P224480	FBtr0100182	-0.462047	-0.76265	-0.231689	12.1792	43.8751	3.08e-06	0.000198721	14-3-3zeta
15898	188	69	CG14946	A_09_P022191	FBtr0302029	-0.709177	-0.766297	-0.303605	7.93582	18.1435	0.000180453	0.00326292	CG14946
43658	516	77	Zip99C	A_09_P170060	FBtr0089925	-0.823779	-0.770179	0.177849	10.5612	98.7346	5.53e-08	9.3e-06	Zip99C
14873	176	60	Ppcs	A_09_P079736	FBtr0083752	-0.710967	-0.77315	-0.0815707	7.82561	29.7557	1.94e-05	0.000707754	Ppcs
29501	349	43	Asap	A_09_P058221	FBtr0339300	-0.6164	-0.784428	0.00772032	10.5575	58.404	7.62e-07	7.38e-05	Asap
11012	131	7	Gel	A_09_P219880	FBtr0078969	-0.589846	-0.794291	-0.139871	7.96256	55.5054	9.79e-07	8.69e-05	Gel
37799	447	53	SamDC	A_09_P031981	FBtr0079994	-0.686291	-0.797342	-0.0205041	9.66825	30.0647	1.85e-05	0.000681125	SamDC
31539	373	50	nAChRbeta3	A_09_P017981	FBtr0078064	-0.699831	-0.799819	0.0441385	12.3192	38.5477	5.73e-06	0.000305561	nAChRbeta3
25190	298	49	CG9752	A_09_P160620	FBtr0071616	-0.701998	-0.805386	-0.0354494	9.71291	29.6068	1.99e-05	0.000716004	CG9752
25045	296	73	scpr-C	A_09_P073736	FBtr0082351	-1.06511	-0.813665	0.192795	8.28506	54.3492	1.09e-06	9.43e-05	scpr-C
31367	371	48	CR43883	A_09_P209290	CO321066	-0.476482	-0.819674	-0.203519	8.88524	41.3036	4.12e-06	0.000245597	CR43883
26947	319	27	CG12325	A_09_P006231	FBtr0088227	-0.929183	-0.840246	-0.0496361	10.0532	129.811	1.38e-08	2.93e-06	CG12325
40885	484	16	SpdS	A_09_P073136	FBtr0082079	-0.910333	-0.840966	0.0533134	12.7278	63.2074	5.16e-07	5.55e-05	SpdS
28555	338	29	CG11885	A_09_P017946	FBtr0078089	-0.784701	-0.842776	-0.0519238	12.8785	92.4761	7.69e-08	1.24e-05	CG11885
39786	471	16	CG34328	A_09_P003771	FBtr0112530	-0.755396	-0.848515	-0.0919852	8.61036	89.5283	9.06e-08	1.42e-05	CG34328
27945	331	10	E(spl)m3-HLH	A_09_P211990	FBtr0084958	-0.796515	-0.917324	-0.162798	10.6628	91.6461	8.05e-08	1.28e-05	E(spl)m3-HLH
34493	408	46	Trl	A_09_P029541	FBtr0075703	-0.536674	-0.933724	-0.0682493	8.95006	27.1985	2.95e-05	0.000934531	Trl
21369	253	36	btn	A_09_P030451	FBtr0084278	-0.936975	-0.950532	0.0303584	7.20101	132.993	1.22e-08	2.65e-06	btn
26757	317	6	CG8468	A_09_P222925	FBtr0087534	-1.13777	-0.95861	0.0969862	11.5853	58.771	7.39e-07	7.26e-05	CG8468
20986	248	74	Cyp12d1-p	A_09_P058636	FBtr0089419	-0.588148	-1.05294	-0.475533	13.4885	48.6039	1.87e-06	0.000139773	Cyp12d1-p
35161	416	36	NtR	A_09_P066491	FBtr0071762	-1.06616	-1.08319	-0.103721	11.9587	136.295	1.07e-08	2.42e-06	NtR
44359	525	16	Tsp42Ee	A_09_P182680	FBtr0086180	-0.769834	-1.10832	-0.34441	13.2023	79.5373	1.64e-07	2.31e-05	Tsp42Ee
39926	472	73	CG15695	A_09_P069691	FBtr0083967	-1.34563	-1.13373	0.0938772	8.82382	78.7807	1.72e-07	2.39e-05	CG15695
